# Supplementary material for: A proteomic map of thromboinflammatory signatures in antiphospholipid syndrome: results from antiphospholipid syndrome alliance for clinical trials and international networking (APS ACTION) registry
Source: Front Immunol. 2025 Oct 16;16:1676578. doi: 10.3389/fimmu.2025.1676578 (PMC12571811; doi:10.3389/fimmu.2025.1676578)
Supplement: Supplementary file 3 [file Table1.xlsx]

## Sheet: WS
SeqId	EntrezGeneSymbol	Target	p-value	q-value	Log2(FC)	Fold change
19803-34	RBP2	RET2	3.54596e-05	0.0152481	3.02965	8.16611
2683-1	iC3b	iC3b	1.30766e-06	0.00305715	2.98321	7.90742
4480-59	C3b	C3b	0.00142596	0.0363175	2.51719	5.72467
3204-2	LTA4H	LKHA4	1.6662e-06	0.00305715	2.43075	5.39173
5803-24	C3d	C3d	1.66716e-06	0.00305715	1.9755	3.93264
9250-87	DEFA1	HNP-1	8.10737e-05	0.0152481	1.7847	3.44547
4136-40	IL17D	IL-17D	8.10737e-05	0.0152481	1.71539	3.28386
5011-11	NAMPT	PBEF	1.66716e-06	0.00305715	1.66304	3.16682
3514-49	PRTN3	Proteinase-3	1.07247e-05	0.00874062	1.41641	2.66921
10752-8	CDYL2	CDYL2	0.00321073	0.0508654	1.4144	2.66549
10966-1	AHSG	a2-HS-Glycoprotein	0.117734	0.347517	1.378	2.59908
22973-8	CXCL3	Gro-g	0.0112609	0.0947231	1.31898	2.49489
15560-52	TCN2	Apo-TC II	0.280461	0.561765	1.3049	2.47066
4452-9	LRRTM1	LRRT1	2.57418e-05	0.0145308	1.24614	2.37205
22972-26	CXCL2	Gro-b	0.00405248	0.0578307	1.22017	2.32974
5023-23	ADSL	PUR8	0.000547986	0.0259321	1.20469	2.30488
15515-2	SAA1	SAA	0.0047201	0.0619355	1.20194	2.30049
5480-49	CCL5	RANTES	0.00791287	0.0785398	1.16534	2.24287
8221-19	MIF	MIF	0.00233593	0.0445041	1.16166	2.23715
4284-18	RBM39	RBM39	6.61538e-05	0.0152481	1.15752	2.23074
23644-19	TKFC	DAK	7.32553e-05	0.0152481	1.1194	2.17257
23259-23	EEF1AKMT1	EFMT1	0.000716016	0.0280854	1.1102	2.15875
13384-110	FH	FUMH	0.00347173	0.0534982	1.09475	2.13576
3727-35	PYY	PYY	1.07247e-05	0.00874062	1.07285	2.10358
18823-52	H2BU1	H2B3B	0.00636181	0.0709178	1.06369	2.09027
2925-9	SERPINE1	PAI-1	0.00198592	0.0423452	1.06364	2.0902
23399-35	NUP35	NUP53	0.000380652	0.0226998	1.05567	2.07868
4318-12	PTPN6	PTP-1C	0.000853409	0.0288468	1.03801	2.0534
13463-1	PXDN	PXDN	0.00168466	0.0388585	1.03558	2.04994
6461-54	APOC3	Apo C-III	0.0120648	0.0974617	1.01748	2.02438
4428-1	CHST2	CHST2	0.000178837	0.0174903	1.01479	2.0206
3293-2	CD5L	CD5L	5.97073e-05	0.0152481	1.00359	2.00498
3342-76	ABL2	ABL2	0.000380652	0.0226998	0.996052	1.99453
25960-15	PLS3	T-plastin	0.00215442	0.043295	0.985862	1.9805
9017-58	LCT	LPH	0.00912706	0.0851743	0.977514	1.96907
18241-18	CPOX	HEM6	0.000853409	0.0288468	0.972713	1.96253
4337-49	CRP	CRP	0.0168928	0.116364	0.96982	1.9586
6896-3	C1orf162	CA162	0.00820049	0.0812846	0.964885	1.95191
3738-54	CSF1	CSF-1	5.97073e-05	0.0152481	0.946285	1.9269
3216-2	PIGR	PIGR	0.000417301	0.0235454	0.936983	1.91452
10672-75	SFTPB	SP-B	0.00735898	0.0752073	0.925966	1.89996
4891-50	GCG	Glucagon	0.000500691	0.0256823	0.92356	1.89679
2986-49	CXCL3	Gro-g	0.00849902	0.0815057	0.920029	1.89215
2754-50	C3	C3	9.9136e-05	0.0165264	0.908858	1.87756
4988-49	FGFR4	FGFR4	0.0008167	0.0288468	0.890656	1.85402
3714-49	CKB|CKM	CK-MB	0.00791287	0.0785398	0.869721	1.82731
20217-26	LMNB2	Lamin-B2	0.000500691	0.0256823	0.868071	1.82522
25963-2	XPO5	XPO5	0.00131083	0.0349635	0.864864	1.82117
7211-2	RNASE1	RNase 1	0.00548576	0.0653215	0.851161	1.80395
21526-88	IZUMO1	sperm-egg fusion protein 1	0.00155035	0.0375308	0.832404	1.78065
5810-25	TDGF1	Cripto	0.0168954	0.116364	0.820322	1.7658
5708-1	LEAP2	LEAP2	0.00131083	0.0349635	0.81822	1.76323
9202-309	ATP5PO	ATPO	0.0428497	0.196316	0.817166	1.76194
17678-28	VSIG4	VSIG4	4.85558e-05	0.0152481	0.810239	1.7535
5661-15	IL18	IL-18	0.000655308	0.0277843	0.807246	1.74987
11338-49	BLK	BLK	0.0138266	0.104771	0.806239	1.74865
13701-2	CXCL13	BLC	0.0205465	0.129698	0.80148	1.74289
18891-98	GBP2	GBP2	4.85558e-05	0.0152481	0.800658	1.7419
3312-64	FCGR1A	FCGR1	0.00253135	0.0464186	0.795915	1.73618
3069-52	IGHM	IgM	0.00437476	0.0588787	0.781754	1.71922
22402-12	H2AC1	H2A1A	0.0085006	0.0815057	0.78094	1.71825
7788-1	ATP5PF	CF6	0.00131083	0.0349635	0.775726	1.71205
9015-1	PRG3	PRG3	0.00233593	0.0445041	0.766702	1.70138
9955-40	RNF148	RN148:region 2	0.00019693	0.0176157	0.762575	1.69652
4194-26	ANP32B	AN32B	1.07247e-05	0.00874062	0.762456	1.69638
15388-24	FCGR3A	FcRIIIa	0.194437	0.459469	0.753684	1.68609
4673-13	IL6	IL-6	0.00142596	0.0363175	0.747729	1.67915
19119-10	DDIT3	DDIT3	7.32553e-05	0.0152481	0.747509	1.67889
6425-87	MMP19	MMP19	0.000287948	0.0199255	0.747456	1.67883
2790-54	PPBP	NAP-2	0.123536	0.356746	0.746089	1.67724
6568-18	HEPACAM2	HECA2:ECD	9.58742e-06	0.00874062	0.743332	1.67404
2505-49	GFRA3	GFRa-3	0.000238395	0.0192157	0.743215	1.6739
22974-25	H2BC21	H2B2E	0.0120648	0.0974617	0.739524	1.66963
9761-89	LDHA	LDHA	0.00569276	0.0676765	0.739193	1.66924
6296-36	OIT3	OIT3	0.000500691	0.0256823	0.73915	1.66919
6918-183	CCK	CCKN	2.31368e-05	0.0145308	0.73743	1.6672
14143-8	H2BC21	H2B2E	0.0318379	0.16469	0.737403	1.66717
22403-13	H2BC12	H2B1K	0.0163432	0.116364	0.73246	1.66147
24307-22	KDM8	KDM8	0.000853409	0.0288468	0.731095	1.6599
7012-35	VNN2	VNN2	7.32553e-05	0.0152481	0.729639	1.65822
7762-30	SNN	SNN	0.0338221	0.169341	0.728545	1.65697
2523-31	CCL5	RANTES	0.0219079	0.133912	0.727105	1.65531
4544-4	PPBP	CTAP-III	0.135806	0.373784	0.719058	1.64611
3485-28	B2M	b2-Microglobulin	0.000287948	0.0199255	0.712788	1.63897
17787-1	ECHS1	Enoyl-CoA hydratase	0.123536	0.356746	0.708628	1.63425
15339-32	CFL2	COF2	0.0538354	0.224238	0.703394	1.62833
21247-16	MAT1A	METK1	0.00142596	0.0363175	0.701421	1.62611
21495-134	GPR37	GPR37	0.00253135	0.0464186	0.699198	1.6236
2514-65	EFNB3	Ephrin-B3:ECD	0.000599415	0.0268092	0.696734	1.62083
3148-49	CXCL2	Gro-b	0.00979441	0.0881497	0.695302	1.61922
13733-5	IL12B	IL-12 p40	0.00274097	0.047206	0.692555	1.61614
24413-96	NUDT7	NUDT7	0.00155035	0.0375308	0.690562	1.61391
3415-61	IBSP	BSP	0.0192595	0.125461	0.689356	1.61256
4141-79	CXCL10	IP-10	0.00321073	0.0508654	0.68406	1.60666
14150-7	IL36A	IL-1F6	0.0299543	0.158754	0.679281	1.60134
5631-83	MLN	MOTI	0.0318379	0.16469	0.675338	1.59697
2575-5	LEP	Leptin	0.0635395	0.245813	0.674539	1.59609
3321-2	IL24	IL24	0.00360773	0.0552581	0.668108	1.58899
11187-11	CLEC12A	CL12A	0.0872888	0.29478	0.667274	1.58807
7865-126	PLAAT3	HRSL3	0.0085006	0.0815057	0.666803	1.58755
17329-2	BDH2	BDH2	0.00253135	0.0464186	0.666182	1.58687
19289-29	UROD	DCUP	0.00590917	0.0682579	0.664262	1.58476
14144-3	H2AW	H2A3	0.0219047	0.133912	0.663127	1.58351
3037-62	IL1B	IL-1b	0.000781916	0.028253	0.66062	1.58076
11573-3	SRSF6	SRSF6	0.00101492	0.0306356	0.659317	1.57933
6520-87	MGP	MGP	0.000147238	0.0172548	0.658636	1.57859
19230-12	GSTT1	GSTT1	0.0205465	0.129698	0.658622	1.57857
6213-10	CGB2	CGB2	0.00590917	0.0682579	0.65753	1.57738
12689-56	ARPC1B	ARC1B	0.106775	0.329765	0.653549	1.57303
3054-3	HP	Haptoglobin; Mixed Type	0.504789	0.744996	0.652583	1.57198
11851-21	TREM2	TREM2	0.000316199	0.0207082	0.646072	1.5649
20539-4	DEFA3	HNP-3	0.325967	0.604391	0.646013	1.56484
2431-17	CTSG	Cathepsin G	0.000178837	0.0174903	0.645773	1.56458
2985-35	CXCL1	Gro-a	0.00321073	0.0508654	0.644264	1.56294
9950-229	LAG3	LAG-3	0.00155035	0.0375308	0.643886	1.56253
21651-9	TXNL4A	TXN4A	0.00215442	0.043295	0.643224	1.56182
8368-102	TNFRSF1B	TNF sR-II	0.000781916	0.028253	0.642698	1.56125
13943-38	DPY30	DPY30	0.00110589	0.0324467	0.640774	1.55917
4455-89	MFGE8	MFGM	0.00131083	0.0349635	0.635632	1.55362
16780-6	HSPA1A	HSP 70	0.00110589	0.0324467	0.635307	1.55327
6291-55	CLSTN3	Alcadein-beta	0.00405248	0.0578307	0.635272	1.55323
5741-55	RNASE3	ECP	0.00375191	0.0561637	0.635087	1.55303
3360-50	CHEK2	Chk2	0.0240901	0.142636	0.634423	1.55232
3396-54	REN	Renin	0.0635395	0.245813	0.629828	1.54738
3823-9	MATK	MATK	0.000227243	0.0189413	0.629006	1.5465
5671-1	CTRB1	Chymotrypsin	0.00736181	0.0752073	0.627768	1.54517
8484-24	LEP	Leptin	0.0828951	0.286	0.627685	1.54508
17140-57	PDGFD	PDGFD	0.0480795	0.209794	0.623266	1.54036
23212-8	EURL	EURL	0.000748072	0.028253	0.622724	1.53978
5630-48	CD300A	CM35H	0.000380652	0.0226998	0.622216	1.53924
2697-7	PF4	PF-4	0.239476	0.5177	0.618913	1.53572
3174-2	ADAMTS1	ATS1	0.0299504	0.158754	0.61642	1.53307
6324-11	DNASE1L2	DNSL2	0.000930924	0.0295599	0.615779	1.53239
22468-54	H2AC11	Histone H2A type 1	0.0299543	0.158754	0.613697	1.53018
6036-78	EPHA10	EPHAA	0.00508993	0.0638199	0.609332	1.52555
6280-11	PCDH8	PCDH8	0.0112609	0.0947231	0.607058	1.52315
23311-19	RPP25	RPP25	0.0147899	0.109029	0.605651	1.52167
17165-1	PPBP	BTG	0.170585	0.428654	0.604419	1.52037
3040-59	CCL3	MIP-1a	0.000599415	0.0268092	0.603506	1.5194
8357-43	SULT4A1	ST4A1	0.000380652	0.0226998	0.602879	1.51874
5729-27	SOST	SOST	0.000216734	0.0182729	0.602655	1.51851
18381-16	ALDH2	ALDH-E2	0.00437382	0.0588787	0.600214	1.51594
17796-15	IMPA1	IMPA1	0.000716016	0.0280854	0.598652	1.5143
7219-152	HSPA1A	HSP 70	0.000500535	0.0256823	0.597003	1.51257
19197-95	ACAT1	THIL	0.155948	0.407363	0.595747	1.51125
15583-18	FCRLB	FCRLB	0.00120401	0.0338461	0.595017	1.51049
6264-9	CCN1	CYR61	0.00093066	0.0295599	0.593564	1.50897
13671-40	ELANE	Elastase	0.000853409	0.0288468	0.592062	1.5074
11214-40	DNAJB9	DNJB9	0.00274162	0.047206	0.589799	1.50504
5903-91	HSPA8	HSP70 protein 8	0.000262076	0.0198178	0.589515	1.50474
16300-4	TREM2	TREM2	0.0158119	0.113483	0.589227	1.50444
23380-16	L3HYPDH	T3HPD	6.61538e-05	0.0152481	0.588511	1.50369
11149-3	TLR1	TLR1:CD	0.0746454	0.269584	0.585218	1.50027
15381-45	DDR2	Discoidin domain receptor 2	0.000781916	0.028253	0.584052	1.49905
2421-7	BDNF	BDNF	0.0168954	0.116364	0.583468	1.49845
18901-26	HSPA1B	HS71B	0.00198592	0.0423452	0.582506	1.49745
7905-30	HP	HPT	0.913091	0.969671	0.582275	1.49721
24926-9	KHSRP	FUBP2	0.00437476	0.0588787	0.579799	1.49464
21863-11	NUBP2	NUBP2	0.0120627	0.0974617	0.577806	1.49258
15584-9	CFHR2	FHR2	0.023347	0.138664	0.577781	1.49255
21537-33	SCLY	SCLY	0.000853409	0.0288468	0.577326	1.49208
11071-1	IL5	IL-5	0.338043	0.614531	0.576865	1.4916
23657-102	HNRNPLL	HNRLL	0.000170265	0.0174903	0.575774	1.49048
25464-1	CYP2C19	CP2CJ	0.520406	0.756926	0.575721	1.49042
5478-50	FOLH1	PSMA	0.0281674	0.153955	0.575013	1.48969
4429-51	CHST6	CHST6	0.000287948	0.0199255	0.574774	1.48944
15633-6	RBP4	RBP	0.000457225	0.0246599	0.574238	1.48889
12612-37	PSMB1	PSB1	0.000500691	0.0256823	0.57417	1.48882
5066-134	CD300C	CLM6	8.96762e-05	0.0160433	0.574007	1.48865
20570-18	VSTM1	VSTM1	0.023347	0.138664	0.571903	1.48648
11352-42	TTN	TITIN	0.0129192	0.10049	0.571213	1.48577
19631-13	KNG1	Kininostatin	0.023347	0.138664	0.570819	1.48537
15319-226	CCNA1	CCNA1	0.00198592	0.0423452	0.568941	1.48343
21330-13	YARS2	SYYM	0.0601556	0.239155	0.568897	1.48339
20054-28	ACO1	Aconitase 1	0.00296772	0.0492495	0.567859	1.48232
5061-27	ICOSLG	B7-H2	0.00405248	0.0578307	0.566925	1.48136
12734-112	KIF22	KIF22	0.00347173	0.0534982	0.563551	1.4779
3487-32	CXCL13	BLC	0.00296772	0.0492495	0.562732	1.47706
2731-29	POR	NADPH-P450 Oxidoreductase	0.00347173	0.0534982	0.562265	1.47659
18422-41	MVD	ERG19	0.112149	0.338802	0.561953	1.47627
3356-50	CA7	Carbonic anhydrase VII	0.00274162	0.047206	0.560907	1.4752
5090-49	LILRB1	ILT-2	0.112149	0.338802	0.560747	1.47503
3477-63	NTRK1	TrkA	0.00120434	0.0338461	0.559161	1.47341
6281-51	ST3GAL2	SIA4B	0.00198592	0.0423452	0.55916	1.47341
10365-132	IL12B|IL23A	IL-23	0.000133486	0.0172548	0.556184	1.47038
9188-119	CXCL9	MIG	0.0338221	0.169341	0.555675	1.46986
4920-10	LYZ	Lysozyme	0.00321073	0.0508654	0.554763	1.46893
20972-37	NUDT21	CPSF5	0.0707794	0.262205	0.554759	1.46892
12801-33	IRF2	IRF2	0.0147899	0.109029	0.553446	1.46759
5734-13	NECTIN4	nectin-4	0.000398326	0.0235454	0.553023	1.46716
2913-1	CCL23	MPIF-1	0.000930924	0.0295599	0.551308	1.46541
10741-22	CSF1	CSF-1	0.00215283	0.043295	0.550311	1.4644
2741-22	SIGLEC6	Siglec-6	0.0116547	0.0974617	0.55007	1.46416
10507-166	ACRV1	sperm protein 10	0.504779	0.744996	0.548384	1.46245
23285-51	KCTD2	KCTD2	0.0168954	0.116364	0.547979	1.46204
6563-78	HSPA1A	HSP 70	0.000523679	0.0259321	0.547236	1.46128
4155-3	TNC	Tenascin	0.00548576	0.0653215	0.543894	1.4579
5099-14	LAG3	LAG-3	0.00375191	0.0561637	0.542145	1.45614
13495-48	HCAR2	HCAR2	0.00321073	0.0508654	0.537674	1.45163
8265-225	TMPO	LAP2B	0.0158119	0.113483	0.537606	1.45156
9316-67	WFDC1	WFDC1	0.00736181	0.0752073	0.535171	1.44911
6574-11	FCMR	FAIM3	0.00253135	0.0464186	0.535014	1.44896
3881-49	DYNLL1	DLC8	0.269794	0.549858	0.534489	1.44843
4900-8	C3	C3a	7.32553e-05	0.0152481	0.534281	1.44822
4546-27	ADGRE2	EMR2	0.00215442	0.043295	0.533849	1.44779
16317-20	DSG3	Desmoglein-3	0.117734	0.347517	0.529826	1.44376
4968-50	CAPG	CAPG	0.0168954	0.116364	0.529696	1.44362
4153-11	SERPINA3	alpha-1-antichymotrypsin complex	0.000500691	0.0256823	0.528665	1.44259
8232-90	JAML	JAML1	0.00233593	0.0445041	0.526953	1.44088
2468-62	CCL20	MIP-3a	0.00684274	0.0724548	0.526312	1.44024
22831-11	ZBP1	ZBP1	0.00736181	0.0752073	0.523559	1.4375
6315-58	PLBD1	PLBL1	0.000216734	0.0182729	0.522618	1.43656
23706-13	TRMT61B	TR61B	0.0248675	0.143061	0.5219	1.43585
8878-48	YTHDC1	YTDC1	0.00659833	0.0724548	0.520416	1.43437
17397-8	HSD17B11	DHB11	0.000262076	0.0198178	0.519543	1.4335
14158-17	ANXA5	Annexin V	0.0918607	0.303812	0.518239	1.43221
8325-37	ADH4	ADH4	0.0508893	0.216893	0.517556	1.43153
2580-83	MPO	Myeloperoxidase	0.0040516	0.0578307	0.517	1.43098
6405-74	PSG2	PSG2	0.202907	0.473085	0.516701	1.43068
20585-5	CD300LG	CLM9	0.0120648	0.0974617	0.516462	1.43044
2836-68	LCN2	Lipocalin 2	0.00437476	0.0588787	0.516435	1.43042
3708-62	A2M	a2-Macroglobulin	0.00508993	0.0638199	0.516097	1.43008
8374-5	NGFR	NGF R	0.0828951	0.286	0.516035	1.43002
16320-139	CD320	CD320	0.00274162	0.047206	0.516001	1.42999
11669-39	SLCO5A1	SO5A1	0.00224295	0.0445041	0.51597	1.42996
4453-83	LRRTM3	LRRT3	0.00437382	0.0588787	0.515812	1.4298
3302-58	CST7	CYTF	0.00912706	0.0851743	0.515713	1.4297
12627-97	ATG7	ATG7	0.00215442	0.043295	0.514662	1.42866
25220-8	CYSRT1	CRTP1	0.619049	0.818149	0.514213	1.42821
19257-11	CLTA	CLCA	0.00296772	0.0492495	0.514011	1.42802
3431-54	EPHA1	EphA1	0.0129192	0.10049	0.512812	1.42683
2762-30	FGF19	FGF-19	0.106775	0.329765	0.512075	1.4261
24948-79	PSPC1	PSPC1	0.000716016	0.0280854	0.511276	1.42531
6551-94	SERPINA12	Vaspin	0.0168954	0.116364	0.5111	1.42514
5060-62	CD274	B7-H1	0.00590917	0.0682579	0.509254	1.42331
12387-7	PDLIM4	PDLI4	0.00548576	0.0653215	0.508878	1.42294
6274-15	WSCD2	WSCD2	0.00508993	0.0638199	0.508535	1.4226
5743-82	CARTPT	CART	0.00684408	0.0724548	0.505404	1.41952
13720-95	PRTN3	Proteinase-3	0.0018296	0.0412927	0.505332	1.41945
5954-62	PTH	PTH	0.0248675	0.143061	0.50525	1.41937
3798-71	CA9	Carbonic anhydrase 9	0.00285196	0.0489909	0.504323	1.41846
18832-65	SAA2	SAA2	0.0147899	0.109029	0.503655	1.4178
7227-75	COCH	COCH	0.0635395	0.245813	0.502862	1.41702
3221-54	SFRP1	SARP-2	0.00979441	0.0881497	0.502171	1.41634
15449-33	TIMD4	TIM-4	0.00155035	0.0375308	0.501554	1.41574
6627-25	PNLIPRP1	LIPR1	0.0338221	0.169341	0.500769	1.41497
2607-54	CRLF1|CLCF1	CLF-1/CLC Complex	0.0129192	0.10049	0.500454	1.41466
21480-2	CD82	CD82 antigen	0.0338178	0.169341	0.500452	1.41466
21236-12	TMED9	TMED9	0.0105049	0.0915124	0.495625	1.40993
9590-10	COX7A2L	COX7R	0.220649	0.494941	0.495089	1.40941
7786-83	CLEC2B	CLC2B	0.000626593	0.0277843	0.494544	1.40888
4156-74	TGFB2	TGF-b2	0.00253135	0.0464186	0.494452	1.40879
5618-50	FAM3B	FAM3B	0.00736181	0.0752073	0.494447	1.40878
3314-74	GFRA1	GFRa-1	0.00101492	0.0306356	0.494177	1.40852
5624-66	FOLR3	FOLR3	0.012917	0.10049	0.493118	1.40748
9294-45	MFAP2	MFAP2	0.000547986	0.0259321	0.492501	1.40688
3339-33	THBS2	TSP2	0.00912706	0.0851743	0.49227	1.40666
6289-78	ARHGAP36	RHG36	0.00636181	0.0709178	0.492263	1.40665
15576-158	RNASE3	ECP	0.00548576	0.0653215	0.491662	1.40606
2789-26	MMP7	MMP-7	0.0205465	0.129698	0.491276	1.40569
10041-3	HNF4A	HNF4A	0.000930924	0.0295599	0.491116	1.40553
4840-73	CSF3	G-CSF	0.0248675	0.143061	0.490075	1.40452
5034-79	PRSS2	Trypsin 2	0.194437	0.459469	0.4881	1.4026
7857-22	NTS	NEUT	0.148996	0.39626	0.486349	1.4009
2987-37	H1-2	Histone H1.2	0.00590917	0.0682579	0.485709	1.40027
14042-11	SFRP1	SARP-2	0.0828951	0.286	0.485498	1.40007
3891-56	MBD4	MBD4	0.00849902	0.0815057	0.484846	1.39944
23394-125	GAS2	GAS2	0.0404205	0.189084	0.483163	1.3978
3173-49	NAAA	ASAHL	0.0428497	0.196316	0.483067	1.39771
8565-160	PLVAP	PLVAP	0.338055	0.614531	0.482538	1.3972
14628-72	FBXO3	FBX3	0.0404205	0.189084	0.48216	1.39683
10396-6	MCL1	Mcl-1	0.00320999	0.0508654	0.480818	1.39554
10457-3	IL18RAP	IL-18 Rb	0.000147238	0.0172548	0.480646	1.39537
19241-31	RBP5	RBP-III	0.0112609	0.0947231	0.47956	1.39432
3065-65	FGF5	FGF-5	0.000363358	0.0226998	0.479271	1.39404
8099-42	SPON2	SPON2	0.0180436	0.120978	0.478275	1.39308
3832-51	PTK6	PTK6	0.00198592	0.0423452	0.476863	1.39171
2654-19	TNFRSF1A	TNF sR-I	0.0338221	0.169341	0.476536	1.3914
7655-11	NPPB	N-terminal pro-BNP	0.338055	0.614531	0.474808	1.38973
3209-69	MEPE	MEPE	0.023347	0.138664	0.473093	1.38808
2500-2	ANGPT4	Angiopoietin-4	0.00101492	0.0306356	0.472875	1.38787
3438-10	FSTL3	FSTL3	0.00321073	0.0508654	0.472629	1.38764
12574-36	EDN2	Endothelin 2	0.00791287	0.0785398	0.472559	1.38757
3033-57	LGALS2	Galectin-2	0.00101492	0.0306356	0.472005	1.38704
14066-49	MAGI2	MAGI2	0.00736039	0.0752073	0.471738	1.38678
5679-16	DEFB103A	HBD-3	0.00684408	0.0724548	0.470946	1.38602
15363-32	APOA5	Apo A-V	0.0158119	0.113483	0.470804	1.38588
9604-14	CDH11	Cadherin-11:ECD	0.0359111	0.174905	0.470031	1.38514
22589-3	FZD2	FZD2	0.0281674	0.153955	0.469821	1.38494
5062-60	CD226	CD226	0.000547648	0.0259321	0.469789	1.38491
3481-87	XPNPEP1	XPNPEP1	0.0601556	0.239155	0.469105	1.38425
21406-25	MAP3K11	M3K11	0.0454011	0.202565	0.467294	1.38251
3495-15	CXCL6	GCP-2	0.00912706	0.0851743	0.467187	1.38241
7244-16	IGFLR1	TM149	0.0129192	0.10049	0.465913	1.38119
6455-52	HAPLN4	HPLN4	0.0101423	0.0905034	0.465797	1.38108
4130-71	FGF6	FGF-6	0.0786823	0.277602	0.46578	1.38106
21599-6	CTH	CGL	0.00979265	0.0881497	0.465453	1.38075
2622-18	HMOX2	HO-2	0.000716016	0.0280854	0.465197	1.38051
2967-8	VCAM1	VCAM-1	0.000316199	0.0207082	0.464781	1.38011
7245-2	CELF2	CELF2	0.00636181	0.0709178	0.464011	1.37937
4464-10	SIGLEC1	Sialoadhesin	0.00635928	0.0709178	0.463695	1.37907
21949-4	APBB1IP	AB1IP	0.0205465	0.129698	0.46328	1.37867
12644-63	ADSS2	PURA2	0.019891	0.129344	0.463145	1.37854
21464-2	BIRC2	cIAP-1	0.0147899	0.109029	0.462899	1.37831
7131-8	CETP	CETP	0.00296772	0.0492495	0.46213	1.37757
23656-9	PUS7	PUS7	0.117734	0.347517	0.462015	1.37746
8287-17	CD300E	CLM2	0.0248675	0.143061	0.461572	1.37704
10506-53	PGRMC2	PGRC2	0.00791287	0.0785398	0.461162	1.37665
2645-54	PRKCZ	PKC-Z	0.00101492	0.0306356	0.460934	1.37643
4588-1	PPY	PH	0.0508893	0.216893	0.459118	1.3747
13692-154	CCN4	WISP-1	0.0129192	0.10049	0.458884	1.37448
6917-49	LRRC3	LRRC3	0.689021	0.860983	0.458587	1.3742
2333-72	TGFB1	TGF-b1	0.000216734	0.0182729	0.458246	1.37387
17784-23	GMFB	GMFB	0.0138266	0.104771	0.45746	1.37312
3311-27	FCGR3B	FCG3B	0.000930924	0.0295599	0.456995	1.37268
18881-7	ADGRE5	CD97	0.00590917	0.0682579	0.456171	1.3719
22560-1	EVI2A	EVI2A	0.444875	0.700699	0.455405	1.37117
12008-3	CD7	CD7	0.00215442	0.043295	0.455132	1.37091
6504-65	LOXL2	Lysyl oxidase-like protein 2	0.00437476	0.0588787	0.454592	1.3704
10620-21	MSMB	PSP-94	0.239476	0.5177	0.453707	1.36955
2632-5	IL12RB1	IL-12 Rb1	0.00155035	0.0375308	0.453529	1.36939
4971-1	CTSZ	CATZ	0.000216734	0.0182729	0.453309	1.36918
15614-168	LILRA2	LIRA2	0.00684542	0.0724548	0.452826	1.36872
3474-19	THBS1	Thrombospondin-1	0.291412	0.573057	0.452724	1.36862
5646-20	RNASE6	RNAS6	0.0281674	0.153955	0.452163	1.36809
7015-8	LILRB5	LIRB5	0.0707794	0.262205	0.451012	1.367
3028-36	CCL23	Ck-b-8-1	0.00791287	0.0785398	0.450674	1.36668
16773-29	SCUBE3	SCUB3	0.00790988	0.0785398	0.450229	1.36626
6480-1	CANT1	CANT1	0.00684542	0.0724548	0.449675	1.36573
21331-19	BCL7A	BCL7A	0.0381091	0.181631	0.44876	1.36487
6469-62	LY6G6D	LY66D	0.00405071	0.0578307	0.446133	1.36238
13053-6	SLC6A14	S6A14	0.106775	0.329765	0.446039	1.36229
3305-6	DLL4	DLL4	0.00215442	0.043295	0.445571	1.36185
19601-15	ASB9	ASB9	0.0168954	0.116364	0.444855	1.36118
23029-3	SH3GL3	SH3G3	0.0508893	0.216893	0.444593	1.36093
4212-5	EPS15L1	EP15R	0.101606	0.321797	0.444508	1.36085
25051-104	FTO	FTO	0.0105049	0.0915124	0.444098	1.36046
2609-59	CST3	Cystatin C	0.00791287	0.0785398	0.443881	1.36026
6450-8	FABP6	FABP6	0.0299543	0.158754	0.442817	1.35926
3056-11	KLRK1	NKG2D	9.9136e-05	0.0165264	0.44225	1.35872
16818-200	CDCP1	CDCP1	0.0205465	0.129698	0.440429	1.35701
9927-96	TNS4	TENS4	0.00233593	0.0445041	0.43981	1.35643
6255-74	CPXM1	CPXM1	0.0404205	0.189084	0.439501	1.35614
6247-9	SIRPB1	SIRB1	0.416508	0.680572	0.438947	1.35561
3317-33	HTRA2	HTRA2	0.00155035	0.0375308	0.437257	1.35403
10575-31	PUF60	PUF60	0.0120648	0.0974617	0.437079	1.35386
21440-9	ADAM8	ADAM-8	0.000162315	0.0172548	0.435937	1.35279
21311-22	JDP2	JDP2	0.743342	0.889036	0.435826	1.35268
20111-5	BASP1	BASP	0.0918685	0.303812	0.434535	1.35148
23173-3	TIMP1	TIMP-1	0.000120951	0.0167392	0.433614	1.35061
10702-1	COL28A1	COSA1	0.00215442	0.043295	0.432616	1.34968
11468-15	RBM19	RBM19	0.0158119	0.113483	0.432434	1.34951
3535-84	DKK1	DKK1	0.0480795	0.209794	0.432198	1.34929
10428-1	KIR2DS2	KI2S2	0.129558	0.365643	0.432155	1.34925
9451-20	UMOD	Uromodulin	0.520406	0.756926	0.430177	1.3474
12754-14	CSDC2	CSDC2	0.0635395	0.245813	0.429118	1.34641
21435-143	SRPK2	SRPK2	0.671247	0.850509	0.42834	1.34568
4420-7	ADAM12	ADAM12	0.00684542	0.0724548	0.427961	1.34533
8097-77	LIPN	LIPN	0.00296772	0.0492495	0.42553	1.34307
5742-14	ACP6	PPA6	0.0786823	0.277602	0.425212	1.34277
9557-5	MANSC1	MANS1	0.00437476	0.0588787	0.425144	1.34271
18873-8	CEACAM8	CEAM8	0.0359111	0.174905	0.4251	1.34267
19260-4	GIPC1	GIPC1	5.97073e-05	0.0152481	0.423361	1.34105
3152-57	TNFRSF1B	TNF sR-II	0.00508993	0.0638199	0.423171	1.34087
16781-2	ENGASE	ENASE	0.0290452	0.158399	0.423149	1.34085
5738-25	TNC	Tenascin	0.00215442	0.043295	0.423142	1.34084
12835-101	PYDC1	PYDC1	0.0138266	0.104771	0.423112	1.34082
4124-24	HSPA1A	HSP 70	0.00736181	0.0752073	0.421527	1.33934
3401-8	PTPN2	TCPTP	0.00791287	0.0785398	0.421446	1.33927
6580-29	PZP	Pregnancy zone protein	0.194437	0.459469	0.421206	1.33905
24273-43	NME8	TXND3	0.112149	0.338802	0.420929	1.33879
2705-5	CCL25	TECK	0.00437476	0.0588787	0.420438	1.33833
23309-11	PSMC3IP	HOP2	0.602052	0.807618	0.420375	1.33828
4913-78	CCL16	HCC-4	0.0248675	0.143061	0.419254	1.33724
10749-18	HSPA1A	HSP 70	0.0248675	0.143061	0.418731	1.33675
15446-25	NRG1	SMDF	7.32553e-05	0.0152481	0.418386	1.33643
5656-53	ENDOU	PP11	0.00590917	0.0682579	0.418219	1.33628
24898-39	SCFD1	SCFD1	0.0872888	0.29478	0.418071	1.33614
20093-9	VCAM1	VCAM-1	0.00215442	0.043295	0.416716	1.33489
2900-53	CCL14	HCC-1	0.0359111	0.174905	0.416346	1.33454
13682-47	CSF1R	M-CSF R	0.00375191	0.0561637	0.414806	1.33312
4499-21	PDGFA	PDGF-AA	0.229925	0.506457	0.414168	1.33253
2598-9	TNFRSF9	4-1BB	0.00136692	0.0363175	0.41411	1.33248
5134-52	HAVCR2	TIMD3	0.00590917	0.0682579	0.413977	1.33235
2480-58	TIMP3	TIMP-3	0.211644	0.485279	0.413909	1.33229
4336-2	SAA1	SAA	0.644921	0.838592	0.413905	1.33229
8033-1	DNAJC18	DJC18	0.970978	0.990699	0.412887	1.33135
2212-69	PLAT	tPA	0.0828951	0.286	0.412712	1.33119
9816-37	ISOC1	ISOC1	0.0192595	0.125461	0.412493	1.33098
4922-13	CCL19	MIP-3b	0.00590917	0.0682579	0.410559	1.3292
18819-21	PPIC	PPIC	0.023347	0.138664	0.409493	1.32822
4718-5	PPIB	PPIB	0.00420991	0.0588787	0.409389	1.32812
2811-27	ANGPT1	Angiopoietin-1	0.135806	0.373784	0.408954	1.32772
10574-10	B2M	b2-Microglobulin	0.0828951	0.286	0.408939	1.32771
10554-23	GLB1	BGAL	0.325956	0.604391	0.408656	1.32745
24957-6	None	ESPN	0.0101405	0.0905034	0.408606	1.3274
21118-48	GCHFR	GFRP	0.249303	0.527745	0.408245	1.32707
14337-1	TRAPPC3	TPPC3	0.00979441	0.0881497	0.408133	1.32697
21112-6	MYLPF	MLRS	0.202907	0.473085	0.407766	1.32663
25050-82	TPP2	TPP2	0.0205465	0.129698	0.407665	1.32654
5635-66	TREM2	TREM2	0.0248675	0.143061	0.407622	1.3265
17327-3	CNPY3	CNPY3	0.170585	0.428654	0.40716	1.32607
20091-138	EFNA1	Ephrin-A1	0.0381091	0.181631	0.406993	1.32592
14032-2	VEGFA	VEGF121	0.00979441	0.0881497	0.406288	1.32527
10721-76	HSPA1A	HSP 70	0.0168954	0.116364	0.405422	1.32448
6912-6	MICU3	EFHA2	0.023347	0.138664	0.405047	1.32413
24646-47	AGXT	SPYA	0.0116547	0.0974617	0.404797	1.3239
8624-16	UNC5D	UNC5H4	0.155918	0.407363	0.404492	1.32362
11547-84	MUSK	MUSK	0.0281674	0.153955	0.403187	1.32243
12373-73	TRA2B	TRA2B	0.0359111	0.174905	0.402876	1.32214
15305-7	SCGN	Secretagogin	0.585269	0.800176	0.402842	1.32211
2968-61	TNFSF15	TNFSF15	0.0299543	0.158754	0.402264	1.32158
7735-17	SERPINF1	PEDF	0.00979441	0.0881497	0.401852	1.3212
9513-9	FGF22	FGF22	0.106775	0.329765	0.401596	1.32097
23571-93	YJU2	CCD94	0.459462	0.712807	0.401186	1.32059
21217-20	PHB2	PHB2	0.00155035	0.0375308	0.400962	1.32039
15472-16	LRP11	LRP11	0.0120648	0.0974617	0.400272	1.31976
14078-69	XCL1	Lymphotactin	0.0480795	0.209794	0.39956	1.31911
19331-18	BAIAP2	BAIP2	0.0281674	0.153955	0.399152	1.31873
4721-54	TFF3	TFF3	0.170585	0.428654	0.39868	1.3183
12386-11	RNPEP	AMPB	0.186228	0.449042	0.39752	1.31724
6416-8	GKN2	GKN2	0.0369916	0.180049	0.397371	1.31711
14081-5	ULBP1	ULBP-1	0.178279	0.440147	0.39649	1.3163
8264-43	DLL1	DLL1	0.00120434	0.0338461	0.396369	1.31619
5102-55	MICB	MICB	0.0264694	0.149254	0.396353	1.31618
9974-8	DLL3	DLL3	0.0085006	0.0815057	0.396188	1.31603
15653-9	COL10A1	COAA1	0.0381091	0.181631	0.395996	1.31585
5749-53	CLPS	COL	0.0918685	0.303812	0.39524	1.31516
13624-17	NADK	NADK	0.0129192	0.10049	0.394916	1.31487
9981-18	FAM234B	K1467:C-term	0.0746454	0.269584	0.39406	1.31409
21173-25	ELAVL2	ELAV2	0.0454011	0.202565	0.393784	1.31383
14079-14	IL18R1	IL-18 Ra	0.00590917	0.0682579	0.39323	1.31333
12370-30	APOF	Apo F	0.0872888	0.29478	0.39298	1.3131
17677-47	CD160	BY55	0.0966394	0.312131	0.392576	1.31274
20576-71	FZD7	FZD7	0.0538354	0.224238	0.392123	1.31232
11083-23	ENO2	NSE	0.123536	0.356746	0.391938	1.31216
19281-86	MAFG	MAFG	0.00375191	0.0561637	0.391855	1.31208
17454-15	EGFL6	EGFL6	0.0918685	0.303812	0.391281	1.31156
3362-61	CHRDL1	CRDL1	0.00233593	0.0445041	0.390929	1.31124
12988-49	EWSR1	EWS	0.0428497	0.196316	0.390782	1.3111
14068-29	CCL25	TECK	0.00912706	0.0851743	0.390615	1.31095
13661-193	CST5	CYTD	0.194437	0.459469	0.389615	1.31004
15386-7	FABP4	FABPA	0.186228	0.449042	0.389434	1.30988
6993-8	NT5E	5'-Nucleotidase	0.000599415	0.0268092	0.389255	1.30972
2875-15	TBP	TBP	0.0966153	0.312131	0.388717	1.30923
4979-34	DPT	DERM	0.00548576	0.0653215	0.388565	1.30909
13447-42	SPRN	SPRN	0.00979441	0.0881497	0.388364	1.30891
12803-9	ZNF329	ZN329	0.00320999	0.0508654	0.388227	1.30878
5131-15	TNFRSF19	TAJ	0.0381091	0.181631	0.387945	1.30853
25912-131	FKBP1A	FK506 binding protein 1A	0.0248675	0.143061	0.387672	1.30828
21393-62	AHCY	SAHH	0.00636181	0.0709178	0.387163	1.30782
13105-7	SNAP25	SNP25	0.291412	0.573057	0.38699	1.30766
13518-5	ASAP2	ASAP2	0.302646	0.584647	0.386947	1.30762
11196-31	COL6A3	Collagen alpha-3(VI):BPTI/Kunitz inhibitor	0.0061305	0.0704816	0.386916	1.30759
2761-49	FGF18	FGF-18	0.0828951	0.286	0.386595	1.3073
13405-61	SPINK2	ISK2	0.0281674	0.153955	0.386214	1.30696
11934-9	INTS3	INT3	0.244343	0.52667	0.386119	1.30687
13743-56	CUL4B	CUL4B	0.0281674	0.153955	0.385803	1.30659
3038-9	CXCL11	I-TAC	0.202907	0.473085	0.385367	1.30619
23326-10	GSTA2	GSTA2	0.202907	0.473085	0.384341	1.30526
7953-20	SLAMF1	SLAF1	0.0508893	0.216893	0.383969	1.30493
10803-22	HSPA1A	HSP 70	0.0219079	0.133912	0.382873	1.30394
2614-28	EFNA4	Ephrin-A4	0.00308633	0.0508654	0.382727	1.3038
5452-71	ASGR1	ASGR1	0.023347	0.138664	0.382598	1.30369
15441-6	GM2A	SAP3	0.0404205	0.189084	0.382569	1.30366
4163-5	H2AZ1	Histone H2A.z	0.0219079	0.133912	0.382519	1.30362
6599-5	APCDD1	APCD1	0.00979441	0.0881497	0.382086	1.30322
12488-9	MCTS1	MCTS1	0.0966313	0.312131	0.381705	1.30288
4301-58	TK1	Thymidine kinase	0.155928	0.407363	0.381652	1.30283
10939-16	PLEKHA4	PKHA4	0.0786608	0.277602	0.381445	1.30265
15321-8	CPLX2	CPLX2	0.0670791	0.253099	0.380866	1.30212
13726-4	CD80	B7	0.0523394	0.222427	0.380855	1.30211
6276-16	FURIN	Furin	0.0264731	0.149254	0.380744	1.30201
12885-42	NR1D2	NR1D2	0.000457225	0.0246599	0.380428	1.30173
2330-2	CXCL12	SDF-1	0.000547986	0.0259321	0.380109	1.30144
11465-4	GPR135	GP135	0.0256559	0.147481	0.380013	1.30135
23384-19	KCTD17	KCD17	0.159494	0.415323	0.379335	1.30074
17404-5	ARL5B	ARL5B	0.00198592	0.0423452	0.378525	1.30001
4148-49	PAPPA	PAPP-A	0.101606	0.321797	0.378072	1.2996
2638-12	CSF1R	M-CSF R	0.00437476	0.0588787	0.377802	1.29936
14002-18	DOCK9	DOCK9	0.0158119	0.113483	0.377306	1.29891
8094-20	CISD2	CISD2	0.0538354	0.224238	0.377196	1.29882
21433-3	BTN3A2	BT3A2	0.0219079	0.133912	0.377147	1.29877
13629-25	ATG4B	ATG4B	0.302646	0.584647	0.376864	1.29852
4392-54	FGF12	FGF-12	0.152432	0.404664	0.376114	1.29784
5006-71	MAPK13	MK13	0.123536	0.356746	0.375989	1.29773
23289-25	NEUROG1	NGN1	0.142274	0.384968	0.375424	1.29722
25096-58	MYBPC2	MYPC2	0.0264658	0.149254	0.375423	1.29722
6565-68	CDCP1	CDCP1	0.338055	0.614531	0.375119	1.29695
3394-81	PLK1	PLK-1	0.0338221	0.169341	0.374654	1.29653
4440-15	FCRL3	FCRL3	0.0966394	0.312131	0.374367	1.29627
24422-36	SPATA24	SPA24	0.0480795	0.209794	0.373292	1.2953
25087-11	DTNA	DTNA	0.00360854	0.0552581	0.373019	1.29506
23652-15	PIPOX	SOX	0.00912539	0.0851743	0.372922	1.29497
15462-28	CD8A	CD8A	0.0480795	0.209794	0.372863	1.29492
3504-58	HAMP	LEAP-1	0.568706	0.790049	0.372763	1.29483
7921-65	FJX1	FJX1	0.0168954	0.116364	0.372653	1.29473
23553-1	ABI3	ABI3	0.0568928	0.231061	0.372569	1.29466
24256-7	KLHL40	KLH40	0.0112589	0.0947231	0.372315	1.29443
23640-10	EHD2	EHD2	0.178279	0.440147	0.372284	1.2944
24299-1	CEACAM16	CEA16	0.0120648	0.0974617	0.371977	1.29413
12854-3	TEAD3	TEAD3	0.430556	0.688796	0.371896	1.29405
3709-4	GPT	ALT	0.00110589	0.0324467	0.371851	1.29401
5028-59	CD163	sCD163	0.00590917	0.0682579	0.371284	1.2935
10015-119	KCNAB2	KCAB2	0.0318379	0.16469	0.371217	1.29344
20066-19	FZD5	Frizzled-5	0.00684542	0.0724548	0.371203	1.29343
7923-41	SEMA4C	SEM4C	0.00979441	0.0881497	0.370697	1.29298
3045-72	PTN	PTN	0.135806	0.373784	0.370443	1.29275
7797-11	CCDC167	CC167	0.0359111	0.174905	0.370362	1.29268
7186-111	STX3	STX3	0.00360854	0.0552581	0.370274	1.2926
21134-9	CREBZF	ZHANG	0.202907	0.473085	0.370238	1.29257
11653-69	SLC6A9	SC6A9	0.0299543	0.158754	0.369469	1.29188
12667-2	GDA	GUAD	0.0635395	0.245813	0.369373	1.29179
21342-25	RGS14	RGS14	0.0085006	0.0815057	0.369083	1.29153
5129-12	SCARF1	SREC-I	0.00979441	0.0881497	0.368762	1.29124
18342-2	PSAT1	SERC	0.202907	0.473085	0.368406	1.29093
23161-3	KCTD6	KCTD6	0.239476	0.5177	0.36725	1.28989
10085-25	STAR	STAR	0.000346914	0.0221344	0.367159	1.28981
21969-5	DPP6	DPP6	0.474312	0.723753	0.366255	1.289
4703-87	LTA	TNF-b	0.0085006	0.0815057	0.365665	1.28848
8356-88	OXT	NEU1	0.0281636	0.153955	0.365249	1.2881
3026-5	CAST	Calpastatin	0.142283	0.384968	0.36419	1.28716
11969-5	S100A2	S100A2	0.139006	0.382162	0.364054	1.28704
9796-4	CEL	CEL	0.135806	0.373784	0.3636	1.28663
2603-61	CD80	B7	0.0508893	0.216893	0.36354	1.28658
2950-57	IGFBP4	IGFBP-4	0.00131083	0.0349635	0.363408	1.28646
8021-59	MRPL14	RM14	0.0895474	0.302269	0.363066	1.28616
16620-26	LY75	LY75	0.0670791	0.253099	0.362938	1.28604
23148-100	LIPG	Endothelial lipase	0.0219079	0.133912	0.362618	1.28576
12394-53	C16orf54	CP054	0.0112609	0.0947231	0.362552	1.2857
2853-68	CHEK1	CHK1	0.0147899	0.109029	0.361987	1.2852
7993-23	ASTL	ASTL	0.0828951	0.286	0.361437	1.28471
7776-20	UNC5B	UNC5B	0.0404205	0.189084	0.361158	1.28446
15375-49	CPB1	Carboxypeptidase B1	0.106775	0.329765	0.360854	1.28419
5606-24	MFAP1	MFAP1	0.0116507	0.0974617	0.36016	1.28357
15565-102	MUC16	CA125	0.0129148	0.10049	0.360067	1.28349
7740-33	FATE1	FATE1	0.00912706	0.0851743	0.359618	1.28309
11548-84	CDC25A	MPIP1	0.619041	0.818149	0.359445	1.28293
4374-45	GDF15	MIC-1	0.338055	0.614531	0.359093	1.28262
23581-131	GHRL	Obestatin	0.0454011	0.202565	0.358721	1.28229
21160-4	CHMP6	CHMP6	0.194437	0.459469	0.358301	1.28192
8404-102	BOLA2	BolA-like protein 2	0.129549	0.365643	0.357886	1.28155
16599-38	GPN1	GPN1	0.363082	0.637283	0.357682	1.28137
2602-2	ANGPT2	Angiopoietin-2	0.148996	0.39626	0.357607	1.2813
17768-50	HAO1	HAOX1	0.0480741	0.209794	0.357579	1.28127
22001-23	PADI2	PADI2	0.0248675	0.143061	0.357191	1.28093
21509-29	GLT8D2	GL8D2	0.00590917	0.0682579	0.357	1.28076
21942-14	WNT16	WNT16	0.0918685	0.303812	0.356936	1.2807
20960-47	FUBP1	FUBP1	0.112149	0.338802	0.356743	1.28053
19115-13	CMBL	CMBL	0.00979441	0.0881497	0.356278	1.28012
11254-13	PAPLN	PPN	0.0338221	0.169341	0.356205	1.28005
12381-26	CBR1	CBR1	0.0966394	0.312131	0.356191	1.28004
3171-57	APP	amyloid precursor protein	0.280461	0.561765	0.356158	1.28001
2813-11	AGRP	ART	0.0138266	0.104771	0.356072	1.27994
15343-337	KNG1	Kininogen; HMW; Two Chain	0.00142596	0.0363175	0.355591	1.27951
17812-2	PTP4A1	TP4A1	0.00736181	0.0752073	0.355101	1.27908
23298-148	THEM4	THEM4	0.504789	0.744996	0.35425	1.27832
14065-11	CD5	CD5:CD	0.186228	0.449042	0.354018	1.27811
5335-73	ANXA6	annexin VI	0.259408	0.53979	0.353884	1.278
5357-60	NLGN4X	NLGNX	0.0328129	0.169257	0.353696	1.27783
3067-67	GDF9	GDF-9	0.00320999	0.0508654	0.353512	1.27767
6357-83	CELA3B	ELA3B	0.000547648	0.0259321	0.353002	1.27722
4143-74	XCL1	Lymphotactin	0.0264731	0.149254	0.352451	1.27673
15403-53	ID2	ID2	0.0040516	0.0578307	0.351736	1.2761
24910-18	NONO	NonO protein	0.0538354	0.224238	0.351469	1.27586
6326-20	BMP4	BMP-4	0.0116547	0.0974617	0.350804	1.27527
12777-11	SF1	SF01	0.0138266	0.104771	0.350678	1.27516
20529-7	CDH10	CAD10	0.106766	0.329765	0.350398	1.27491
13097-11	BCL2L2	Apoptosis regulator Bcl-W	0.0299504	0.158754	0.350375	1.27489
19381-7	RGS21	RGS21	0.893881	0.963925	0.349793	1.27438
2578-67	CCL2	MCP-1	0.0872812	0.29478	0.34948	1.2741
3213-65	NID1	Nidogen	0.0248675	0.143061	0.349243	1.27389
17736-105	APTX	APTX	0.00437476	0.0588787	0.349237	1.27389
16293-1	GHRH	Growth hormone-releasing factor	0.135796	0.373784	0.348934	1.27362
11270-17	CHCHD10	CHC10	0.00684542	0.0724548	0.348893	1.27358
13704-5	HMGCS2	HMCS2	0.0168928	0.116364	0.348794	1.2735
5627-53	GNRH1	GON1	0.00347173	0.0534982	0.348597	1.27332
19252-67	PSMB2	PSB2	0.0299543	0.158754	0.348593	1.27332
17153-46	KIR2DL3	KI2L3	0.280461	0.561765	0.34852	1.27325
22980-37	HOMER1	HOME1	0.0538354	0.224238	0.348298	1.27306
3445-53	IL15RA	IL-15 Ra	0.00274162	0.047206	0.348201	1.27297
3122-6	DIABLO	SMAC	0.0192595	0.125461	0.348092	1.27288
5104-57	NCR1	NKp46	0.0454011	0.202565	0.347395	1.27226
9790-28	BRSK2	BR serine/threonine kinase 2	0.0040516	0.0578307	0.346194	1.2712
3192-3	CNDP2	Glutamate carboxypeptidase	0.148996	0.39626	0.346166	1.27118
7084-1	DRAXIN	DRAXI	0.0872888	0.29478	0.345844	1.27089
6260-14	TNC	Tenascin	0.00548576	0.0653215	0.345472	1.27057
22073-47	ATP5PB	AT5F1	0.0828951	0.286	0.344986	1.27014
18264-12	CCDC25	CCD25	0.0105049	0.0915124	0.344945	1.2701
2748-3	INHBA	Activin A	0.142283	0.384968	0.344507	1.26972
11433-11	TCTN2	TECT2	0.00736181	0.0752073	0.344473	1.26969
10613-33	GOLM2	CASC4	0.0147899	0.109029	0.344464	1.26968
13614-6	CREBBP	CREB-binding protein	0.0404205	0.189084	0.344236	1.26948
23629-4	VMAC	VMAC	0.0428447	0.196316	0.344163	1.26941
8351-17	PRSS57	PRS57	0.211644	0.485279	0.34395	1.26923
4997-19	EIF4A3	IF4A3	0.0273052	0.153592	0.342796	1.26821
10855-55	PLXNB2	PLXB2	0.0670791	0.253099	0.342653	1.26809
6493-9	CPZ	CBPZ	0.163143	0.417533	0.342489	1.26794
9177-6	FAM3B	FAM3B	0.117734	0.347517	0.341626	1.26718
4278-14	P4HB	Protein disulfide-isomerase	0.0124834	0.100401	0.34134	1.26693
12352-70	ARRDC3	ARRD3	0.023347	0.138664	0.341314	1.26691
6531-29	FAM162A	F162A	0.00375191	0.0561637	0.341096	1.26672
6374-7	MMP20	MMP20	0.0168954	0.116364	0.341055	1.26668
4982-54	PI3	Elafin	0.291412	0.573057	0.340682	1.26635
25093-96	VANGL1	VANG1	0.00490083	0.0638199	0.34066	1.26634
19141-22	DAP	DAP1	0.780309	0.90908	0.34032	1.26604
21370-45	SKA1	SKA1	0.0180436	0.120978	0.340092	1.26584
5715-4	ABHD14A	ABHEA	0.170585	0.428654	0.340008	1.26576
23286-2	RNF141	RN141	0.325967	0.604391	0.339921	1.26569
22151-48	GSC2	GSC2	0.706955	0.870216	0.339836	1.26561
7628-40	CRELD1	CREL1	0.0281674	0.153955	0.33965	1.26545
23262-11	CRYBB3	CRBB3	0.376008	0.646834	0.339595	1.2654
20444-12	TPPP3	TPPP3	0.0635395	0.245813	0.339555	1.26537
18397-5	AKR1C4	AK1C4	0.194437	0.459469	0.338707	1.26462
20237-38	OAT	OAT	0.0553552	0.229915	0.338158	1.26414
8969-49	CD14	CD14	0.000287948	0.0199255	0.338145	1.26413
7917-17	CPD	CBPD	0.00508993	0.0638199	0.338074	1.26407
10940-25	SRL	SRCA	0.0168928	0.116364	0.337914	1.26393
3083-71	EDA2R	XEDAR	0.0454011	0.202565	0.337898	1.26391
17816-58	NCALD	NCALD	0.112149	0.338802	0.33783	1.26385
12535-2	XRCC1	XRCC1	0.0707726	0.262205	0.337484	1.26355
21306-7	HAUS1	HAUS1	0.0569226	0.231061	0.337431	1.26351
21104-37	UBL5	UBL5	0.0168954	0.116364	0.337126	1.26324
6706-18	ALPG	PPBN	0.416508	0.680572	0.336977	1.26311
23569-53	STARD10	STA10	0.117734	0.347517	0.336904	1.26304
23225-26	TRIM62	TRI62	0.0338221	0.169341	0.336765	1.26292
2649-77	ICAM3	sICAM-3	0.0707794	0.262205	0.336287	1.2625
20067-26	HABP2	FSAP	0.00548576	0.0653215	0.33608	1.26232
9040-144	EPDR1	EPDR1	0.0205465	0.129698	0.335658	1.26195
19617-5	PTGR1	LTB4DH	0.249303	0.527745	0.334347	1.26081
5730-60	CXCL14	BRAK	0.0186372	0.124635	0.334151	1.26064
10462-14	INSL5	INSL5	0.117734	0.347517	0.333788	1.26032
7092-7	PDILT	PDILT	0.0120648	0.0974617	0.333221	1.25982
12594-5	GCA	GRAN	0.0786823	0.277602	0.333217	1.25982
21899-36	INHA|INHBA	inhibin A	0.325967	0.604391	0.333173	1.25978
12715-30	DCP1B	DCP1B	0.0746454	0.269584	0.332699	1.25937
2911-27	MDK	Midkine	0.0746454	0.269584	0.33258	1.25926
9754-33	NQO2	Quinone reductase 2	0.178269	0.440147	0.332111	1.25885
20536-11	ESAM	ESAM	0.0828951	0.286	0.331996	1.25875
21905-10	ITGA2|ITGB1	Integrin alpha-2/ b1	0.0219079	0.133912	0.331938	1.2587
8079-39	EID3	EID3	0.163132	0.417533	0.331707	1.2585
7008-13	EVA1C	F176C:CD	0.0147899	0.109029	0.331657	1.25846
7131-207	TNC	Tenascin	0.00508887	0.0638199	0.331358	1.2582
14111-15	THBS2	TSP2	0.325967	0.604391	0.331298	1.25815
3179-51	CTSA	Cathepsin A	0.155948	0.407363	0.331066	1.25794
13940-19	IFI16	IP16:HIN 1	0.170585	0.428654	0.331041	1.25792
2944-66	NBL1	DAN	0.314164	0.595605	0.330617	1.25755
8329-166	CDH12	Cadherin-12:CD	0.194437	0.459469	0.330604	1.25754
14011-17	S100A11	S100A11	0.0219079	0.133912	0.330188	1.25718
20521-83	CD28	CD28	0.0538354	0.224238	0.328854	1.25602
24981-8	DYNC1LI1	DC1L1	0.430556	0.688796	0.328535	1.25574
5675-6	TNC	Tenascin	0.0338221	0.169341	0.328383	1.25561
13088-397	BTC	BTC	0.0205435	0.129698	0.328036	1.2553
10851-77	EBI3	IL27B	0.106775	0.329765	0.327831	1.25512
13738-8	INHBA	Inhibin bA chain	0.0508893	0.216893	0.327754	1.25506
9175-48	DSCAM	DSCAM	0.00233593	0.0445041	0.327608	1.25493
10558-26	PCDH9	PCDH9	0.0264731	0.149254	0.327548	1.25488
10894-25	SCGN	Secretagogin	0.117734	0.347517	0.327489	1.25483
5736-1	TREML2	TRML2	0.00684542	0.0724548	0.326838	1.25426
11178-21	SVEP1	SVEP1:EGF-like domains 4-6	0.0180436	0.120978	0.326701	1.25414
13972-4	HSD17B14	DHB14	0.0112609	0.0947231	0.326564	1.25402
2981-9	ESAM	ESAM	0.0918685	0.303812	0.326558	1.25402
2838-53	MMP17	MMP-17	0.0138266	0.104771	0.326549	1.25401
22966-20	GABARAP	GBRAP	0.0538354	0.224238	0.326116	1.25363
6506-54	TMED10	TMEDA	0.123536	0.356746	0.325726	1.25329
5404-53	TNFRSF21	DR6	0.0168954	0.116364	0.325125	1.25277
2835-1	XRCC6	Ku70	0.0670791	0.253099	0.324858	1.25254
23578-6	SMIM3	SMIM3	0.123536	0.356746	0.324603	1.25232
11590-5	RBM23	RBM23	0.00155035	0.0375308	0.323991	1.25179
12509-115	COMMD1	COMD1	0.186228	0.449042	0.323869	1.25168
17775-8	TAGLN3	TAGL3	0.280461	0.561765	0.32365	1.25149
16015-19	GPT	ALT	0.0601556	0.239155	0.323618	1.25146
20389-36	IMMP2L	IMP2L	0.178279	0.440147	0.32339	1.25127
14054-17	IL15RA	IL-15 Ra	0.135806	0.373784	0.322714	1.25068
19809-47	POLR2I	RPB9	0.602052	0.807618	0.322453	1.25045
14175-78	SCP2D1	SCP2D	0.106775	0.329765	0.322235	1.25027
17209-27	SULT2B1	ST2B1	0.0152885	0.112271	0.322084	1.25013
4883-56	INS	Insulin	0.135806	0.373784	0.321932	1.25
3079-62	RARRES2	TIG2	0.0281674	0.153955	0.321734	1.24983
25112-6	RPS6KB2	KS6B2	0.0219079	0.133912	0.321617	1.24973
21429-50	THOP1	THOP1	0.00684542	0.0724548	0.320582	1.24883
6256-9	LY6G6C	LY66C	0.249303	0.527745	0.320446	1.24872
3554-24	ADIPOQ	Adiponectin	0.163143	0.417533	0.320309	1.2486
2616-23	ERBB2	ERBB2	0.00093066	0.0295599	0.319921	1.24826
3292-75	CD48	CD48	0.00912706	0.0851743	0.319805	1.24816
17827-53	DYNLRB2	DLRB2	0.101598	0.321797	0.319428	1.24784
9341-1	PDGFD	PDGFD	0.0105049	0.0915124	0.319416	1.24783
9436-2	ID1	ID-1	0.0428497	0.196316	0.319377	1.24779
3805-16	ESM1	Endocan	0.0281674	0.153955	0.319316	1.24774
12990-39	MAP3K3	MAP3K3	0.474312	0.723753	0.319152	1.2476
18396-10	TLE5	AES	0.0192595	0.125461	0.317888	1.2465
21326-28	TBCC	TBCC	0.0569226	0.231061	0.317398	1.24608
24265-6	MPP2	MPP2	0.314164	0.595605	0.317288	1.24599
19622-7	INHBA	Activin A	0.155938	0.407363	0.316804	1.24557
4128-27	CCL24	Eotaxin-2	0.0707726	0.262205	0.316647	1.24543
24891-54	EPS8L2	ES8L2	0.0670791	0.253099	0.316472	1.24528
5813-58	EPO	Epo	0.135806	0.373784	0.316329	1.24516
12742-160	TMEM8B	TMM8B	0.101606	0.321797	0.31599	1.24487
18932-84	NMNAT1	NMNA1	0.689021	0.860983	0.315965	1.24484
9606-4	NUP210L	P210L	0.00791287	0.0785398	0.315816	1.24472
13492-44	HSPA9	HSPA9B	0.0918685	0.303812	0.315754	1.24466
12772-8	NUP98	NUP98	0.0508893	0.216893	0.315405	1.24436
2692-74	PLA2G2A	NPS-PLA2	0.129558	0.365643	0.315233	1.24421
5633-65	LILRB2	ILT-4	0.0105049	0.0915124	0.315153	1.24414
11401-181	RNF146	RN146	0.504789	0.744996	0.314998	1.24401
13126-52	DSC2	DSC2	0.0786823	0.277602	0.314382	1.24348
7059-14	LILRA6	LIRA6	0.325967	0.604391	0.314255	1.24337
6485-59	IGLL1	IGLL1	0.416508	0.680572	0.314183	1.24331
5443-62	NPPA	ANP	0.0828951	0.286	0.314047	1.24319
5609-92	TAFA5	F19A5	0.0381091	0.181631	0.313935	1.24309
7787-25	LILRA5	LIRA5	0.00684542	0.0724548	0.313506	1.24272
15678-71	DKK2	DKK2	0.194437	0.459469	0.313303	1.24255
7775-15	KLK11	Kallikrein 11	0.0138243	0.104771	0.313222	1.24248
18185-118	ALDOB	ALDOB	0.163143	0.417533	0.312991	1.24228
25082-3	WASL	WASL	0.12651	0.365047	0.312623	1.24196
5717-2	CILP	CILP	0.194437	0.459469	0.312532	1.24189
2515-14	GFRA2	GFRa-2	0.00274162	0.047206	0.312124	1.24153
5613-75	LAT2	NTAL	0.244321	0.52667	0.312083	1.2415
15513-108	PRSS8	Prostasin	0.291412	0.573057	0.311909	1.24135
9343-16	IL2RB	IL-2 sRb	0.0635395	0.245813	0.311674	1.24115
10439-57	AMY2B	Alpha-amylase 2B	0.129558	0.365643	0.311513	1.24101
25209-15	FXYD2	ATNG	0.00019693	0.0176157	0.311302	1.24083
8941-4	NLGN3	NLGN3	0.00490083	0.0638199	0.31119	1.24073
6304-8	C1QTNF1	C1QT1	0.000853409	0.0288468	0.310844	1.24043
3074-6	LBP	LBP	0.0635395	0.245813	0.310746	1.24035
10391-1	ANGPTL3	ANGL3	0.0264731	0.149254	0.310569	1.2402
12436-84	GSTO1	GST omega-1	0.0112609	0.0947231	0.310118	1.23981
9259-35	TNFRSF21	DR6	0.0707794	0.262205	0.30921	1.23903
20998-19	NMRK2	NRK2	0.798979	0.918005	0.308906	1.23877
15304-1	REG3A	PAP1	0.325967	0.604391	0.308708	1.2386
5002-76	MMP14	MMP-14	0.249303	0.527745	0.308633	1.23853
8398-277	RARRES1	RAR-responsive protein TIG1	0.0359111	0.174905	0.308547	1.23846
19111-10	UBE2M	UBC12	0.302646	0.584647	0.308513	1.23843
3875-62	ARID3A	ARI3A	0.423487	0.688796	0.308425	1.23836
2704-74	TNFRSF13B	TACI	0.0726845	0.26872	0.308168	1.23813
13387-55	EHF	EHF	0.0670791	0.253099	0.308129	1.2381
9459-7	FAS	Fas; soluble	0.0381091	0.181631	0.308127	1.2381
8994-65	SLAMF8	SLAMF8	0.636253	0.828495	0.307719	1.23775
23591-9	EXD1	EXD1	0.135806	0.373784	0.307357	1.23744
15533-97	MSR1	Macrophage scavenger receptor:ECD	0.229925	0.506457	0.307219	1.23732
24494-67	KATNAL1	KATL1	0.101606	0.321797	0.307136	1.23725
17346-61	FDCSP	FDSCP	0.0569226	0.231061	0.307115	1.23723
8795-48	TFRC	TR:ECD	0.0233437	0.138664	0.307052	1.23718
18310-26	SELENOW	SELW	0.178279	0.440147	0.306848	1.237
4493-92	IL11	IL-11	0.395928	0.668558	0.30668	1.23686
9269-7	BTD	Biotinidase	0.780309	0.90908	0.306296	1.23653
22516-30	NRL	NRL	0.129558	0.365643	0.306119	1.23638
3761-4	PTGS2	COX-2	0.0670725	0.253099	0.306114	1.23637
5349-69	DLL1	DLL1	0.0047201	0.0619355	0.305469	1.23582
8000-17	KIR2DL5A	KI2LA	0.376019	0.646834	0.305014	1.23543
2962-50	PTHLH	PTHrP	0.0120627	0.0974617	0.305008	1.23543
16297-14	ROBO4	ROBO4	0.194437	0.459469	0.304702	1.23516
17224-12	OGN	MIME	0.0338221	0.169341	0.304506	1.235
16594-44	FAIM	FAIM1	0.0233437	0.138664	0.304378	1.23489
22978-13	HMGB2	HMG-2	0.0786823	0.277602	0.304115	1.23466
4834-61	EPHA2	Epithelial cell kinase	0.0707794	0.262205	0.303759	1.23436
19168-71	PSTPIP1	PPIP1	0.0872888	0.29478	0.303675	1.23428
3613-62	FCN1	FCN1	0.202907	0.473085	0.303574	1.2342
23245-5	SPATC1L	SPC1L	0.0264731	0.149254	0.303319	1.23398
16751-15	NPPB	BNP	0.0966313	0.312131	0.303244	1.23392
11546-7	CYGB	CYGB	0.106775	0.329765	0.303206	1.23388
4914-10	CGA|CGB3|CGB7	HCG	0.619049	0.818149	0.302462	1.23325
12807-89	ARHGAP30	RHG30	0.000655111	0.0277843	0.302406	1.2332
24695-8	PLEKHB1	PKHB1	0.0186401	0.124635	0.302243	1.23306
22533-95	PPP1R10	PP1RA	0.155948	0.407363	0.301559	1.23248
3654-27	BMPER	BMPER	0.0381045	0.181631	0.301468	1.2324
19555-1	SUMO2	SUMO2	0.430556	0.688796	0.301093	1.23208
5757-45	GNAS	GNAS3	0.12651	0.365047	0.300927	1.23194
17515-6	HSPA13	STCH	0.0205465	0.129698	0.300916	1.23193
15693-9	PGR	PgR	0.142283	0.384968	0.30071	1.23175
6938-21	PCDHGA12	PCDGC	0.0085006	0.0815057	0.300648	1.2317
3217-74	SERPINE2	Protease nexin I	0.249303	0.527745	0.300431	1.23151
3421-54	TNFSF8	CD30 Ligand	0.0180436	0.120978	0.30001	1.23115
14151-4	ISG15	UCRP	0.402734	0.671071	0.299931	1.23109
2774-10	IL16	IL-16	0.101606	0.321797	0.29969	1.23088
9288-7	FKBP7	FKBP7	0.0569226	0.231061	0.299457	1.23068
10866-60	PPP4R3A	P4R3A	0.135806	0.373784	0.299442	1.23067
21106-206	CETN1	CETN1	0.220649	0.494941	0.299169	1.23044
6234-74	VIT	VITRN	0.163143	0.417533	0.298968	1.23026
6400-33	TP53I13	P5I13	0.269794	0.549858	0.298222	1.22963
4712-28	APOD	Apo D	0.170585	0.428654	0.297618	1.22911
2834-54	KLK8	kallikrein 8	0.0746454	0.269584	0.2973	1.22884
22405-61	PCK2	PCKGM	0.520406	0.756926	0.297007	1.22859
5852-6	S100A12	S100A12	0.338055	0.614531	0.296993	1.22858
17685-9	APOA4	Apo A-IV	0.129558	0.365643	0.296855	1.22846
9848-22	CCNH	Cyclin H	0.0120648	0.0974617	0.296717	1.22835
6227-1	KLK10	kallikrein 10	0.325967	0.604391	0.296628	1.22827
3055-54	IL4R	IL-4 sR	0.836662	0.939093	0.296475	1.22814
24900-46	VPS9D1	VP9D1	0.504789	0.744996	0.296027	1.22776
24485-32	BCAP31	BAP31	0.504789	0.744996	0.295289	1.22713
11388-75	WFDC2	HE4	0.338055	0.614531	0.295188	1.22705
22808-59	THRB	THB	0.0538354	0.224238	0.295125	1.22699
13697-51	GPD1	GPDA	0.338055	0.614531	0.295095	1.22697
10780-10	RAB3D	RAB3D	0.430545	0.688796	0.294927	1.22682
13411-21	RNF41	RNF41	0.00684542	0.0724548	0.2947	1.22663
5115-31	RELT	RELT	0.0670791	0.253099	0.294646	1.22658
7769-29	SH3BP2	3BP2	0.194437	0.459469	0.294552	1.2265
6379-62	ADAMTSL2	ATL2	0.00347173	0.0534982	0.294524	1.22648
21524-14	USP5	UBP5	0.129558	0.365643	0.294514	1.22647
7038-45	ST8SIA4	SIA8D	0.389237	0.65891	0.294241	1.22624
15431-31	OTC	OTCase	0.55237	0.780061	0.294092	1.22611
8446-4	ADCYAP1	PACAP-27	0.0635395	0.245813	0.294082	1.2261
24934-96	OGFR	OGFR	0.178279	0.440147	0.293999	1.22603
8225-86	EPHB2	EPHB2	0.0129192	0.10049	0.29362	1.22571
8005-1	MXRA7	MXRA7	0.148996	0.39626	0.293556	1.22566
12987-12	SRSF7	SRSF7	0.1456	0.393507	0.293545	1.22565
12361-102	RRAS2	RRAS2	0.202896	0.473085	0.293104	1.22527
11551-16	HMG20B	HM20B	0.0158068	0.113483	0.292873	1.22508
8859-51	CA11	CAH11	0.0872888	0.29478	0.292751	1.22497
22591-4	FZD9	FZD9	0.314164	0.595605	0.292558	1.22481
8790-6	ARSA	Arylsulfatase A	0.00548014	0.0653215	0.292258	1.22456
15503-15	LEFTY2	Lefty-A	0.0569226	0.231061	0.292123	1.22444
5992-50	CD8A	CD8A	0.0707794	0.262205	0.292069	1.22439
18265-18	ZNF34	ZNF34	0.155948	0.407363	0.291479	1.22389
7009-8	CD72	CD72	0.00296772	0.0492495	0.291445	1.22387
20558-4	EPHA8	EPHA8	0.314164	0.595605	0.291365	1.2238
21149-27	CUEDC1	CUED1	0.402734	0.671071	0.291131	1.2236
24412-1	SYCE1L	SYC1L	0.619049	0.818149	0.291124	1.22359
3169-70	IDUA	IDUA	0.0635395	0.245813	0.2911	1.22357
9021-1	HAVCR1	TIM-1	0.220638	0.494941	0.291066	1.22354
8330-1	LRP11	LRP11	0.0707794	0.262205	0.290999	1.22349
18839-24	TG	Thyroglobulin	0.350427	0.625853	0.290855	1.22336
21674-132	BTN1A1	Butyrophilin 1A1	0.568706	0.790049	0.290669	1.22321
11486-26	ZNF174	ZN174	0.0168954	0.116364	0.290426	1.223
5440-26	TNNI2	Troponin I; skeletal; fast twitch	0.689021	0.860983	0.290388	1.22297
4707-50	YWHAH	14-3-3 eta	0.229925	0.506457	0.290378	1.22296
6375-75	XXYLT1	XXLT1	0.023347	0.138664	0.290271	1.22287
12332-7	EEF2K	EF2K	0.0786823	0.277602	0.290223	1.22283
6414-8	OAF	OAF	0.0147899	0.109029	0.290121	1.22274
6077-63	ADA2	CECR1	0.120599	0.355543	0.289889	1.22255
7011-8	KCNIP4	KCIP4	0.444875	0.700699	0.289842	1.22251
25285-14	KBTBD11	KBTBB	0.0264731	0.149254	0.289728	1.22241
21000-40	POLR2J2	RPB1B	0.249303	0.527745	0.289568	1.22227
17196-5	CLPP	ClpP endopeptidase	0.0120648	0.0974617	0.289418	1.22215
8998-15	HS3ST4	HS3S4	0.132644	0.373784	0.289373	1.22211
12787-47	ZNF134	ZN134	0.109427	0.336964	0.289273	1.22202
6284-7	ALKAL2	F150B	0.291412	0.573057	0.289241	1.222
22525-9	PAX3	PAX3	0.0168901	0.116364	0.289206	1.22197
13748-4	CCL8	MCP-2	0.142283	0.384968	0.288983	1.22178
21521-17	TPH1	TPH1	0.155948	0.407363	0.288784	1.22161
7265-32	OSTN	OSTN	0.129549	0.365643	0.288465	1.22134
9337-43	TAC1	TKN1	0.00548576	0.0653215	0.288149	1.22107
6294-11	BAGE2	BAGE2	0.239476	0.5177	0.287152	1.22023
5534-49	TNFRSF10B	TRAIL R2:ECD	0.0158093	0.113483	0.286954	1.22006
25424-234	SYT12	SYT12	0.0707794	0.262205	0.286341	1.21954
4931-59	F3	TF	0.0746454	0.269584	0.286339	1.21954
8470-213	RNASEH1	RNase H1	0.129549	0.365643	0.286226	1.21945
5437-63	FABP3	FABP	0.416508	0.680572	0.28613	1.21936
20575-82	CLEC9A	CLC9A	0.229925	0.506457	0.286047	1.2193
9076-25	PENK	PENK	0.211644	0.485279	0.285822	1.2191
19638-9	PDYN	Dynorphin A (1-17)	0.0601556	0.239155	0.285738	1.21903
2615-60	EFNA5	Ephrin-A5	0.0966394	0.312131	0.285304	1.21867
12665-16	ILF2	ILF2	0.0142988	0.108125	0.285264	1.21863
8006-12	DNAJB12	DJB12	0.0918607	0.303812	0.285047	1.21845
8100-15	ADM2	ADM2	0.269771	0.549858	0.28482	1.21826
10424-31	NPDC1	NPDC1	0.0264731	0.149254	0.284709	1.21816
12476-50	TIGAR	TIGAR	0.0918607	0.303812	0.284653	1.21812
18921-30	PHEX	PHEX	0.00110558	0.0324467	0.283767	1.21737
12497-29	NUDT16L1	SDOS	0.249303	0.527745	0.283308	1.21698
14039-33	KLK5	kallikrein 5	0.0404109	0.189084	0.282483	1.21629
11121-56	VWC2	VWC2	0.0381091	0.181631	0.282087	1.21595
21832-31	SERPINB3	SCCA1	0.893881	0.963925	0.282039	1.21591
13587-10	RACGAP1	RGAP1	0.350427	0.625853	0.281712	1.21564
16768-3	JUP	PLAK	0.0786823	0.277602	0.281605	1.21555
11109-56	SVEP1	SVEP1:Sushi 15-18	0.0248675	0.143061	0.28107	1.2151
5019-16	UCHL1	PGP9.5	0.0129192	0.10049	0.280756	1.21483
11205-10	ITGB7	Integrin beta-7	0.0318379	0.16469	0.280342	1.21448
11459-81	ELL	ELL	0.314164	0.595605	0.280337	1.21448
21203-14	MRFAP1L1	MR1L1	0.00548576	0.0653215	0.279998	1.21419
9748-31	GSTM3	GSTM3-3	0.148996	0.39626	0.279833	1.21405
8702-42	OSCAR	OSCAR	0.0508893	0.216893	0.279793	1.21402
21697-57	ADGRF2	AGRF2	0.0990899	0.319905	0.279573	1.21384
12712-9	HMG20A	HM20A	0.0466925	0.208065	0.279557	1.21382
8997-4	NPTXR	NPTXR	0.0670725	0.253099	0.279448	1.21373
13098-93	VEGFD	VEGF-D	0.106775	0.329765	0.279351	1.21365
19147-6	LGALS13	PP13	0.0192595	0.125461	0.27913	1.21346
5731-1	SPINK6	ISK6	0.0129192	0.10049	0.279075	1.21342
24648-8	SLBP	SLBP	0.269794	0.549858	0.278732	1.21313
7157-22	PCDHA4	PCDA4	0.389237	0.65891	0.278729	1.21313
24975-3	FCRLA	FCRLA	0.178279	0.440147	0.278571	1.21299
11586-2	LRRN1	LRRN1:ECD	0.0966394	0.312131	0.278565	1.21299
9930-48	GABBR2	GABR2:CD	0.725081	0.880395	0.278519	1.21295
20181-17	ITGA11	ITA11	0.0746454	0.269584	0.278507	1.21294
5063-12	CD244	CD244	0.0168901	0.116364	0.278213	1.21269
5487-7	SLAMF7	SLAF7	0.0918685	0.303812	0.278089	1.21259
21395-23	PCDH17	PCD17	0.0454011	0.202565	0.277916	1.21244
25954-3	PTPRN	PTPRN	0.780309	0.90908	0.277897	1.21243
12790-10	CCDC51	CCD51	0.0508893	0.216893	0.277855	1.21239
5201-50	PDE9A	PDE9A	0.0381091	0.181631	0.277824	1.21237
3178-5	CTSC	CATC	0.0147899	0.109029	0.277748	1.2123
19233-75	ATOX1	ATOX1	0.186228	0.449042	0.277673	1.21224
5737-61	SEMA4D	SEM4D	0.00375191	0.0561637	0.277305	1.21193
9795-9	CLN5	CLN5:CD	0.00912539	0.0851743	0.276904	1.21159
3821-28	MAPKAPK5	MAPK5	0.0205465	0.129698	0.276187	1.21099
6649-51	NTN1	NET1	0.350403	0.625853	0.275955	1.2108
15504-39	BIRC7	Livin B	0.0085006	0.0815057	0.275948	1.21079
17326-44	DUSP23	DUS23	0.0538297	0.224238	0.275798	1.21066
20516-11	SCN3B	SCN3B	0.0828951	0.286	0.275697	1.21058
20396-70	COMMD6	COMD6	0.211644	0.485279	0.275446	1.21037
21477-105	MAEA	MAEA	0.0569226	0.231061	0.275196	1.21016
17835-28	ANXA13	ANX13	0.0670791	0.253099	0.275134	1.21011
3807-1	FGF23	FGF23	0.00548576	0.0653215	0.275088	1.21007
14615-46	KRTAP2-4	KRA24	0.106775	0.329765	0.274918	1.20992
11184-51	CHGA	CgA	0.602052	0.807618	0.274914	1.20992
11081-1	GPD1	GPDA	0.0966394	0.312131	0.274809	1.20983
8766-29	LILRA5	LIRA5	0.0569226	0.231061	0.274652	1.2097
3315-15	GPC2	GPC2	0.220649	0.494941	0.274503	1.20958
4150-75	PLG	Plasmin	0.112149	0.338802	0.274365	1.20946
20913-27	EIF1	EIF1	0.0281674	0.153955	0.274329	1.20943
13978-122	TBX3	Tbx3	0.0180381	0.120978	0.274103	1.20924
13431-74	SHISAL2A	F159A	0.148996	0.39626	0.273892	1.20907
22987-69	MAPK9	JNK2	0.780304	0.90908	0.273873	1.20905
12454-105	NTMT1	NTM1A	0.0508893	0.216893	0.273755	1.20895
9233-71	TFPI2	TFPI -2	0.0508838	0.216893	0.273645	1.20886
22821-50	UNG	UNG	0.376008	0.646834	0.273485	1.20872
23771-17	ATF5	ATF5	0.0105049	0.0915124	0.273277	1.20855
19242-21	PFDN1	PFD1	0.000287851	0.0199255	0.273154	1.20845
11444-49	POLR3F	RPC6	0.0299543	0.158754	0.273153	1.20845
25270-3	PML	PML	0.239476	0.5177	0.273064	1.20837
13062-4	GMFG	GMFG	0.389237	0.65891	0.272675	1.20805
11516-7	FABP1	FABPL	0.220649	0.494941	0.272579	1.20797
20577-5	FZD8	FZD8	0.314164	0.595605	0.27244	1.20785
3326-58	CADM1	Nectin-like protein 2	0.135806	0.373784	0.27223	1.20767
3189-61	TMPRSS15	Enterokinase	0.0318379	0.16469	0.272191	1.20764
21645-6	SNIP1	SNIP1	0.244343	0.52667	0.272157	1.20761
3081-70	ULBP1	ULBP-1	0.0338221	0.169341	0.272101	1.20757
22082-25	BEX2	BEX2	0.0359111	0.174905	0.272092	1.20756
3043-49	SPARC	ON	0.389226	0.65891	0.272048	1.20752
13118-5	SMOC1	SMOC1	0.444864	0.700699	0.272018	1.2075
3520-58	TGFB3	TGF-b3	0.0124813	0.100401	0.271967	1.20745
5078-82	EPHB6	EphB6	0.0085006	0.0815057	0.271827	1.20734
15587-20	FOLR2	FOLR2	0.00709802	0.0748046	0.271768	1.20729
7110-2	DNAJB11	DJB11	0.229925	0.506457	0.271541	1.2071
2201-17	COL18A1	Endostatin	0.155948	0.407363	0.270976	1.20662
12882-7	PARP11	PAR11	0.0085006	0.0815057	0.270967	1.20662
24671-15	PYCARD	ASC	0.0786823	0.277602	0.270849	1.20652
5648-28	CTRB2	CTRB2	0.430556	0.688796	0.270762	1.20645
22989-24	LIN7A	LIN7A	0.00636055	0.0709178	0.270726	1.20641
12446-49	GSTA1	GST A1-1	0.291412	0.573057	0.270292	1.20605
6900-30	UBE2J1	UB2J1	0.135806	0.373784	0.2694	1.20531
8348-4	EPHB2	EPHB2	0.0635395	0.245813	0.269254	1.20518
15631-18	PSG1	PSG1	0.0281598	0.153955	0.269184	1.20513
12605-1	EXOSC3	Exosome component 3	0.706969	0.870216	0.269037	1.205
2686-67	IGFBP6	IGFBP-6	0.194437	0.459469	0.268914	1.2049
21384-2	FUCA1	Alpha-L-fucosidase I	0.706969	0.870216	0.268814	1.20482
14587-16	GDF11	GDF-11	0.17438	0.437018	0.268388	1.20446
18395-5	ADPRH	ADPRH	0.0226142	0.138114	0.268355	1.20443
11436-6	INA	AINX	0.0670791	0.253099	0.268315	1.2044
4245-80	MDM2	MDM2	0.106775	0.329765	0.268301	1.20439
14049-17	IL7	IL-7	0.0205465	0.129698	0.268038	1.20417
10580-14	SFTA2	SFTA2	0.653655	0.839971	0.26802	1.20415
3361-26	CD207	CLC4K	0.202875	0.473085	0.267998	1.20414
23661-61	XPNPEP3	XPP3	0.0872888	0.29478	0.267944	1.20409
18907-97	KIR3DL1	KI3L1	0.0281674	0.153955	0.267895	1.20405
19640-2	PTH	Parathyroid Hormone1-34	0.0454011	0.202565	0.267836	1.204
11347-9	TALDO1	Transaldolase	0.163143	0.417533	0.267358	1.2036
21667-57	PDE1B	PDE1B	0.83667	0.939093	0.267287	1.20354
21141-9	LRATD2	FA84B	0.0205465	0.129698	0.267062	1.20335
8462-18	GH1	HGH	0.0180436	0.120978	0.267041	1.20334
11215-6	CDH15	CAD15:CD	0.0168954	0.116364	0.267032	1.20333
8048-9	FTMT	FTMT	0.194437	0.459469	0.266951	1.20326
4144-13	CCL13	MCP-4	0.00912539	0.0851743	0.266793	1.20313
2755-8	C3	C3adesArg	0.0569226	0.231061	0.266182	1.20262
20195-13	IFIH1	IFIH1	0.00684542	0.0724548	0.266096	1.20255
23299-52	TPPP	TPPP	0.112149	0.338802	0.265819	1.20232
16763-11	LECT2	LECT2	0.101606	0.321797	0.265528	1.20208
9525-1	PTK7	PTK7	0.0299543	0.158754	0.265199	1.2018
9579-59	PRRG4	TMG4	0.376008	0.646834	0.265085	1.20171
22496-21	LYRM1	LYRM1	0.280461	0.561765	0.264811	1.20148
11429-80	HNRNPC	hnRNP C1/C2	0.135796	0.373784	0.26467	1.20136
9569-14	SCARA3	SCAR3:region 1	0.112149	0.338802	0.264288	1.20104
21346-71	DHODH	PYRD	0.0233437	0.138664	0.264238	1.201
3484-60	AGT	Angiotensinogen	0.0047201	0.0619355	0.263989	1.20079
14006-36	GNMT	GNMT	0.023347	0.138664	0.263922	1.20074
15417-3	SERPINB5	Maspin	0.106775	0.329765	0.263445	1.20034
20918-28	SNRPC	RU1C	0.0338221	0.169341	0.263296	1.20022
25075-2	ZBTB10	ZBT10	0.0101423	0.0905034	0.26297	1.19995
3073-51	IL18BP	IL-18 BPa	0.0508893	0.216893	0.262835	1.19983
22527-4	PDLIM3	PDLI3	0.585269	0.800176	0.262677	1.1997
21355-4	USF1	USF1	0.117734	0.347517	0.262401	1.19947
17682-1	CD46	CD46	0.0538354	0.224238	0.262359	1.19944
13027-20	CBX7	CBX7	0.0299543	0.158754	0.26221	1.19931
15574-37	CCNA2	Cyclin A	0.0147899	0.109029	0.262011	1.19915
15606-19	KRT19	Keratin 19	0.0635395	0.245813	0.261451	1.19868
21327-12	CYREN	MRI	0.104157	0.32888	0.261038	1.19834
10463-23	ALPI	Alkaline phosphatase; intestine	0.0872888	0.29478	0.260867	1.1982
8107-12	TMEM234	TM234	0.17438	0.437018	0.260844	1.19818
4413-3	SLPI	SLPI	0.0129192	0.10049	0.260702	1.19806
9568-289	FCAMR	FCAMR	0.874734	0.955641	0.259678	1.19721
23334-21	LCE3C	LCE3C	0.874734	0.955641	0.259651	1.19719
9127-4	SLC26A5	S26A5	0.00849902	0.0815057	0.259645	1.19718
2719-3	CSF3R	G-CSF-R	0.123536	0.356746	0.259593	1.19714
23356-32	CCDC24	CCD24	0.780309	0.90908	0.259512	1.19707
5755-29	GIP	GIP	0.163122	0.417533	0.259478	1.19705
8062-15	EVA1B	F176B	0.459462	0.712807	0.259341	1.19693
22103-25	CDK20	CDK20	0.135806	0.373784	0.258906	1.19657
20955-20	ADAT2	ADAT2	0.0872888	0.29478	0.258845	1.19652
9197-4	LGALS9	LEG9	0.00791287	0.0785398	0.258767	1.19646
9468-8	LMAN2	Lectin; mannose-binding 2	0.0318379	0.16469	0.258566	1.19629
15556-49	AMY2B	Alpha-amylase 2B	0.194437	0.459469	0.258541	1.19627
5069-9	CD55	DAF	0.163143	0.417533	0.258518	1.19625
18317-111	ZFAND5	ZFAN5	0.249303	0.527745	0.258457	1.1962
19142-39	DNMT3L	DNM3L	0.0338221	0.169341	0.258374	1.19613
14091-42	CBR3	Carbonyl reductase 3	0.0828951	0.286	0.258242	1.19602
18864-7	PRSS3	TRY3	0.671247	0.850509	0.258184	1.19597
21338-44	SIL1	SIL1	0.129558	0.365643	0.258027	1.19584
20564-53	THY1	THY1	0.142283	0.384968	0.257551	1.19545
10440-26	CLMP	ACAM:ECD	0.0264731	0.149254	0.257485	1.19539
15509-2	NAGLU	NAG	0.269794	0.549858	0.257397	1.19532
9850-38	EIF1AX	IF1AX	0.0359111	0.174905	0.257099	1.19507
22136-9	EXOG	EXOG	0.409575	0.680572	0.257071	1.19505
6502-50	CRIM1	CRIM1:ECD	0.0158119	0.113483	0.256905	1.19491
15336-7	SELENOM	SELM	0.0828951	0.286	0.256884	1.1949
17800-33	SCAND1	SCAND1	0.178258	0.440147	0.256852	1.19487
3234-23	CCDC80	URB	0.0538354	0.224238	0.2564	1.19449
5353-89	IL1RN	IL-1Ra	0.0538354	0.224238	0.256285	1.1944
9359-9	DLK2	EGFL9	0.325967	0.604391	0.25626	1.19438
19376-74	NNMT	NNMT	0.123536	0.356746	0.256168	1.1943
6229-13	CSH1|CSH2	CSH	0.706969	0.870216	0.255957	1.19413
10420-30	FAIM	FAIM1	0.55237	0.780061	0.25586	1.19405
9889-42	AFAP1L1	AF1L1	0.382582	0.656891	0.255606	1.19384
9719-145	MMP16	MMP-16	0.000547986	0.0259321	0.255516	1.19376
2695-25	PECAM1	PECAM-1	0.112149	0.338802	0.255476	1.19373
17704-74	HSPH1	HS105	0.101598	0.321797	0.255312	1.19359
4238-4	LIN7B	LIN7B	0.0299504	0.158754	0.255261	1.19355
4123-60	FGF4	FGF-4	0.194415	0.459469	0.255139	1.19345
23673-9	DBT	ODB2	0.489423	0.734736	0.255113	1.19343
21536-65	CPLX3	CPLX3	0.0569226	0.231061	0.255111	1.19343
8464-31	RSPO4	RSPO4	0.0180436	0.120978	0.255099	1.19342
6411-58	DEFB135	DB135	0.207231	0.4824	0.255015	1.19335
25066-32	GYG2	GLYG2	0.024864	0.143061	0.254344	1.19279
23546-9	HAGHL	HAGHL	0.106775	0.329765	0.254036	1.19254
22770-22	SLC25A38	S2538	0.220649	0.494941	0.253999	1.19251
12808-103	CARHSP1	CHSP1	0.459462	0.712807	0.253979	1.19249
21579-35	MYBPC3	MYPC3	0.045396	0.202565	0.253822	1.19236
5005-4	MAPK12	MK12	0.0023348	0.0445041	0.25378	1.19233
9875-107	THOC1	THOC1	0.0508893	0.216893	0.253755	1.19231
17398-55	HMOX1	HO-1	0.0746454	0.269584	0.253294	1.19193
8480-29	EFEMP1	FBLN3	0.0538354	0.224238	0.253288	1.19192
22544-10	RAD51C	RA51C	0.0129192	0.10049	0.252979	1.19167
9013-60	NTN1	NET1	0.112149	0.338802	0.252835	1.19155
14085-28	IL13	IL-13	0.338055	0.614531	0.252776	1.1915
22143-6	FBXO28	FBX28	0.112149	0.338802	0.252768	1.19149
7947-19	TEPSIN	AP4AT	0.112149	0.338802	0.25254	1.1913
5634-39	POFUT1	OFUT1	0.0299543	0.158754	0.252398	1.19119
2831-29	KLK11	Kallikrein 11	0.0872888	0.29478	0.25238	1.19117
3332-57	HJV	RGM-C	0.00274162	0.047206	0.252099	1.19094
25073-13	UBE4A	UBE4A	0.474312	0.723753	0.251707	1.19061
22076-34	ATOH1	ATOH1	0.0116547	0.0974617	0.25166	1.19058
16307-22	UNC5D	UNC5H4	0.117734	0.347517	0.25147	1.19042
13567-1	DPYSL2	DPYL2	0.653655	0.839971	0.251452	1.1904
21737-20	ST6GAL2	SIAT2	0.0508893	0.216893	0.251345	1.19032
7957-2	SCG3	SCG3	0.163143	0.417533	0.251236	1.19023
3303-23	CST6	Cystatin M	0.619049	0.818149	0.251218	1.19021
3893-64	MSLN	Mesothelin	0.653647	0.839971	0.251217	1.19021
18330-7	PGM2	PGM2	1	1	0.25113	1.19014
19361-78	MATN3	MATN3	0.148996	0.39626	0.250893	1.18994
5604-30	HPSE	HPSE	0.106766	0.329765	0.250722	1.1898
7935-26	LARGE1	LARGE	0.0872888	0.29478	0.250611	1.18971
20381-21	PIH1D2	PIHD2	0.114906	0.346561	0.250405	1.18954
8080-24	MSMP	PSMP	0.350427	0.625853	0.250229	1.1894
7835-2	BNIP3L	BNI3L	0.101606	0.321797	0.250226	1.18939
17138-8	GSTA1	GST A1-1	0.0180436	0.120978	0.250194	1.18937
14036-116	MPDZ	MPDZ	0.0129192	0.10049	0.250115	1.1893
19506-6	GLYAT	GLYAT	0.202907	0.473085	0.249909	1.18913
12766-33	GPR142	GP142	0.39594	0.668558	0.24984	1.18908
17782-23	ACAA1	THIK	0.39594	0.668558	0.249567	1.18885
17336-54	CREB3L2	CR3L2	0.0348488	0.174125	0.249538	1.18883
16614-27	RSPO1	RSPO1	0.0828951	0.286	0.249378	1.18869
20442-12	RCAN3	RCAN3	0.0966394	0.312131	0.249058	1.18843
25279-44	NVL	NVL	0.152432	0.404664	0.249005	1.18839
12731-12	PLEKHA7	PKHA7	0.00548576	0.0653215	0.248915	1.18831
3367-8	FETUB	FETUB	0.0480795	0.209794	0.248843	1.18825
7152-5	HAVCR2	TIMD3	0.00274162	0.047206	0.248763	1.18819
25453-57	ROPN1B	ROP1B	0.0318379	0.16469	0.248669	1.18811
5615-62	FAM172A	F172A	0.489413	0.734736	0.248495	1.18797
6441-62	ADAMTS6	ATS6	0.0538354	0.224238	0.248409	1.1879
5693-6	REG1B	REG1B	0.123527	0.356746	0.247921	1.18749
20979-86	GTF2B	TF2B	0.0205405	0.129698	0.24769	1.1873
25301-48	DYRK1A	DYR1A	0.0428497	0.196316	0.247621	1.18725
8817-29	CENPV	CENPV	0.123527	0.356746	0.247613	1.18724
10908-2	GALNT13	GLT13	0.619041	0.818149	0.247611	1.18724
10367-62	IL12A|IL12B	IL-12	0.0618096	0.245249	0.247498	1.18715
6388-21	CCDC126	CC126	0.0264731	0.149254	0.247238	1.18693
6937-251	C1orf43	CA043	0.0381091	0.181631	0.247193	1.1869
21350-29	LIN28B	LN28B	0.0040516	0.0578307	0.247191	1.18689
21569-49	STK10	STK10	0.0828951	0.286	0.247158	1.18687
7147-35	WFDC8	WFDC8	0.220649	0.494941	0.247131	1.18684
13543-7	PTGR1	LTB4DH	0.101606	0.321797	0.246957	1.1867
9096-80	IRAG2	LRMP	0.0358977	0.174905	0.246873	1.18663
4859-6	BMPR1A	BMPR1A	0.444875	0.700699	0.246572	1.18638
9086-95	SCGB2A1	Mammaglobin 2	0.0101423	0.0905034	0.246524	1.18635
4909-68	LGALS8	Galectin-8	0.369492	0.646834	0.246487	1.18631
10748-216	PCDHB2	PCDB2	0.325967	0.604391	0.246442	1.18628
4970-55	CA2	carbonic anhydrase II	0.0428447	0.196316	0.246346	1.1862
4930-21	STC1	Stanniocalcin-1	0.0670791	0.253099	0.246256	1.18613
21210-33	POLB	DPOLB	0.0338178	0.169341	0.245981	1.1859
2443-10	FGF8	FGF-8B	0.135806	0.373784	0.245958	1.18588
8951-162	CSPG4	CSPG4	0.291412	0.573057	0.245558	1.18555
15394-79	UNC5B	UNC5B	0.178279	0.440147	0.24537	1.1854
8474-6	ROR1	ROR1	0.259408	0.53979	0.24526	1.18531
21706-29	LILRA1	LIRA1	0.0746454	0.269584	0.245217	1.18527
21711-86	ADGRB1	BAI1	0.504789	0.744996	0.245082	1.18516
8811-24	BAMBI	BAMBI:ECD	0.0338178	0.169341	0.244973	1.18507
6909-40	MGAT2	MGAT2	0.00142596	0.0363175	0.244852	1.18497
25452-16	MSANTD2	MSD2	0.402723	0.671071	0.244842	1.18496
17735-130	GABARAP	GBRAP	0.163143	0.417533	0.244595	1.18476
6321-65	PCDHGA10	PCDGA	0.155948	0.407363	0.244289	1.18451
12438-127	MPG	3MG	0.0299504	0.158754	0.244252	1.18448
6290-3	UTS2B	UTS2B	0.00508993	0.0638199	0.244185	1.18442
7911-29	SCN4B	SCN4B	0.117734	0.347517	0.243773	1.18409
12357-41	SNAP29	SNP29	0.0138243	0.104771	0.243629	1.18397
3864-5	RPS7	RS7	0.2914	0.573057	0.243533	1.18389
21317-25	NKIRAS1	KBRS1	0.106775	0.329765	0.243403	1.18378
5623-11	CD300LF	CLM1	0.568696	0.790049	0.243375	1.18376
5762-35	SPAG11B	Sperm-associated antigen 11	0.0219079	0.133912	0.243334	1.18373
18170-46	PYCR1	P5CR1	0.117725	0.347517	0.243192	1.18361
11232-46	TCN1	Holo-TC I	0.239476	0.5177	0.243178	1.1836
7822-11	PLAAT2	HRSL2	0.135759	0.373784	0.243119	1.18355
22063-20	CAPNS2	CPNS2	0.142283	0.384968	0.243114	1.18354
3032-11	CGA|FSHB	FSH	1	1	0.24273	1.18323
9856-22	DHPS	DHYS	0.504779	0.744996	0.242708	1.18321
5584-21	TCN2	Holo-TC II	0.0180436	0.120978	0.242654	1.18317
7927-16	ST6GALNAC5	SIA7E	0.249303	0.527745	0.241927	1.18257
17156-72	DCLK1	DCAK1	0.376019	0.646834	0.241737	1.18242
18340-2	PSMB4	Proteasome beta chain	0.568706	0.790049	0.241312	1.18207
9212-22	CTSF	CATF	0.0240935	0.142636	0.241197	1.18197
6069-71	SUMF2	SUMF2	0.106775	0.329765	0.241011	1.18182
3194-36	GP6	GPVI	0.430556	0.688796	0.240961	1.18178
3796-79	ANGPTL4	ANGL4	0.0746454	0.269584	0.240821	1.18166
24013-6	GRM4	GRM4	0.186228	0.449042	0.240804	1.18165
6263-77	PLTP	PLTP	0.229925	0.506457	0.240717	1.18158
22391-34	SAP30L	SP30L	0.166822	0.425763	0.240604	1.18149
11282-16	MSR1	Macrophage scavenger receptor:ECD	0.078668	0.277602	0.240468	1.18138
3617-80	HGFAC	HGFA	0.0569226	0.231061	0.240151	1.18112
12814-17	RNPC3	RBM40	0.045396	0.202565	0.239974	1.18097
5424-55	TNFRSF11A	RANK	0.249303	0.527745	0.239942	1.18095
8427-118	RSPO3	RSPO3	0.0264731	0.149254	0.239941	1.18094
7962-11	SPINK8	ISK8	0.761755	0.900486	0.239926	1.18093
25306-51	DAXX	DAXX	0.135796	0.373784	0.239926	1.18093
13708-56	KLK8	kallikrein 8	0.325967	0.604391	0.239815	1.18084
13477-65	LTB4R	LT4R1	0.874734	0.955641	0.239786	1.18082
20591-48	GLDN	GLDN	0.444875	0.700699	0.239741	1.18078
7898-29	MDM1	MDM1	0.023347	0.138664	0.239613	1.18068
9261-14	EPHB6	EphB6	0.402734	0.671071	0.239517	1.1806
12783-29	HNRNPM	HNRPM	0.163143	0.417533	0.239472	1.18056
14060-67	NCF4	NCF4	0.402734	0.671071	0.239379	1.18048
9759-13	IDO1	INDO	0.291412	0.573057	0.239376	1.18048
12794-6	NLRP4	NALP4	0.00215442	0.043295	0.239189	1.18033
21204-70	DESI1	DESI1	0.135806	0.373784	0.239117	1.18027
4769-10	OLFM4	Olfactomedin-4	0.308346	0.595055	0.239093	1.18025
20535-68	IL17RE	I17RE	0.325967	0.604391	0.238908	1.1801
13724-27	FGF19	FGF-19	0.389237	0.65891	0.238724	1.17995
10451-11	NUCB1	NUCB1	0.0338221	0.169341	0.238604	1.17985
3636-37	OLR1	OLR1	0.389237	0.65891	0.238508	1.17977
3280-49	ACAN	Aggrecan	0.0601556	0.239155	0.238507	1.17977
16927-9	F13A1|F13B	Coagulation factor XIII	0.00979441	0.0881497	0.238486	1.17975
15308-108	VWC2	VWC2	0.0538354	0.224238	0.238409	1.17969
5586-66	MINPP1	MINP1	0.0147899	0.109029	0.238373	1.17966
15389-1	FXN	FRDA	0.325967	0.604391	0.238249	1.17956
12875-28	UBTD2	UBTD2	0.00274162	0.047206	0.2379	1.17927
6362-6	ECRG4	AUGN	0.481825	0.734453	0.23785	1.17923
9092-33	ANGPTL1	ANGL1:N-term	0.0219079	0.133912	0.237456	1.17891
3828-54	PDGFC	PDGF-CC	0.0670791	0.253099	0.236763	1.17835
15634-139	SLIT1	SLIT1	0.325967	0.604391	0.236665	1.17827
6387-61	DEFA5	HD-5	0.520406	0.756926	0.235964	1.17769
6557-50	LRRC15	LRC15	0.636253	0.828495	0.235808	1.17757
13093-6	SECTM1	SECTM1	0.0138243	0.104771	0.235487	1.1773
3685-53	MFRP	MFRP	0.123536	0.356746	0.235237	1.1771
12876-39	SPEF1	SPEF1	0.155938	0.407363	0.235029	1.17693
23580-2	PRR15	PRR15	0.0328046	0.169257	0.234901	1.17683
12661-44	GABARAPL1	GBRL1	0.155948	0.407363	0.234816	1.17676
2833-20	KLK4	Kallikrein 4	0.0454011	0.202565	0.23481	1.17675
7780-34	MZB1	PACAP	0.0635395	0.245813	0.234775	1.17672
21572-91	XYLT2	XYLT2	0.00912372	0.0851743	0.2347	1.17666
3291-30	FCER2	CD23	0.101606	0.321797	0.234056	1.17614
18814-21	INHBA|INHBC	Activin AC	0.0786823	0.277602	0.234005	1.1761
7983-1	PCDHGC5	PCDGM	0.314164	0.595605	0.233973	1.17607
23596-17	CCDC89	CCD89	0.0392456	0.186926	0.233872	1.17599
6907-17	TMCO5A	TMC5A	0.0240935	0.142636	0.233713	1.17586
10666-7	GNPTG	GNPTG	0.00233593	0.0445041	0.233595	1.17576
22095-29	CBX2	CBX2	0.249292	0.527745	0.233565	1.17574
13381-49	B4GALT1	B4GT1	0.0569226	0.231061	0.233558	1.17573
17850-42	KLF4	KLF4	0.0569166	0.231061	0.233265	1.17549
24316-10	BMT2	BMT2	0.504789	0.744996	0.233238	1.17547
6921-24	B4GALT3	B4GT3	0.0569226	0.231061	0.233142	1.17539
4133-54	GZMB	Granzyme B	0.0746454	0.269584	0.233057	1.17532
20175-17	COL9A3	CO9A3	0.0872888	0.29478	0.233024	1.1753
22099-1	C4orf36	CD036	0.0163432	0.116364	0.232927	1.17522
5097-14	KIR3DS1	KI3S1	0.129558	0.365643	0.232701	1.17503
9199-6	UBE2G2	UB2G2	0.00590798	0.0682579	0.232501	1.17487
19623-26	RPSA	40S ribosomal protein SA	0.0601556	0.239155	0.232425	1.17481
12662-82	ECH1	ECH1	0.416508	0.680572	0.232406	1.17479
22779-75	SMCO1	SMCO1	0.636253	0.828495	0.232369	1.17476
3397-7	PTPN11	SHP-2	0.338055	0.614531	0.23226	1.17467
21132-9	SYT13	SYT13	0.012917	0.10049	0.23215	1.17458
18833-76	PEA15	PEA15	0.798984	0.918005	0.232128	1.17457
19291-2	CASQ2	CASQ2	0.135806	0.373784	0.23205	1.1745
14124-6	EFNA2	Ephrin-A2	0.166822	0.425763	0.232006	1.17447
9278-9	CXCL12	SDF-1	0.00736181	0.0752073	0.231863	1.17435
16836-1	CFHR3	FHR3	0.536268	0.767518	0.231067	1.1737
19118-47	OSTF1	OSTF1	0.291412	0.573057	0.231063	1.1737
11592-1	ELAVL1	ELAV1	0.874734	0.955641	0.23096	1.17362
13561-5	HTR6	5HT6R	0.0248675	0.143061	0.230817	1.1735
6360-7	DEFB128	DB128	0.259408	0.53979	0.230781	1.17347
19303-64	PET117	PT117	0.0635331	0.245813	0.230637	1.17335
5792-8	AFP	AFP	0.338043	0.614531	0.230499	1.17324
14131-37	EFNB2	EFNB2:ECD	0.280461	0.561765	0.230181	1.17298
15331-47	RBBP4	RBBP4	0.0966394	0.312131	0.23017	1.17297
22115-2	CREBL2	CRBL2	0.0219079	0.133912	0.2301	1.17292
5033-27	TPM1	Tropomyosin 1 alpha chain	0.202896	0.473085	0.230049	1.17287
2781-63	CCL4L1	LAG-1	0.0168928	0.116364	0.23001	1.17284
23555-11	RRAD	RAD	0.234655	0.515019	0.229983	1.17282
19215-7	NDRG1	NDRG1	0.0966394	0.312131	0.229852	1.17271
10743-13	SLITRK1	SLIK1	0.0454011	0.202565	0.229805	1.17268
14101-2	CNTFR	CNTFR alpha	0.0601556	0.239155	0.229742	1.17263
12737-12	PLS1	PLSI	0.671247	0.850509	0.229709	1.1726
10024-44	HOGA1	HOGA1	0.249303	0.527745	0.229428	1.17237
20057-177	ASF1B	ASF1B	0.0428497	0.196316	0.229086	1.17209
25233-2	MPI	MPI	0.269794	0.549858	0.22865	1.17174
6117-4	PCSK2	NEC2	0.0454011	0.202565	0.22793	1.17115
9819-110	MCL1	Mcl-1	0.129558	0.365643	0.227905	1.17113
22371-46	FAM110A	F110A	0.627618	0.827981	0.227758	1.17101
3446-7	IL18R1	IL-18 Ra	0.142283	0.384968	0.227697	1.17096
14134-49	AMIGO2	AMGO2	0.0112609	0.0947231	0.227494	1.1708
10435-2	AGA	ASPG	0.0508838	0.216893	0.227431	1.17075
10511-10	COL6A3	Collagen alpha-3(VI):isoform 3	0.585269	0.800176	0.227314	1.17065
3892-21	MED1	MED-1	0.55237	0.780061	0.227289	1.17063
2599-51	TNFSF9	4-1BB ligand	0.0219047	0.133912	0.227221	1.17058
12844-10	BAG4	BAG4	0.0299504	0.158754	0.227127	1.1705
10608-9	HTN1	HIS1	0.148996	0.39626	0.226966	1.17037
19602-36	JUND	jun-D	0.101598	0.321797	0.22688	1.1703
4890-10	POMC	ACTH	0.112149	0.338802	0.226816	1.17025
3642-4	CD84	SLAF5	0.0707794	0.262205	0.226776	1.17022
18337-4	GMDS	GMDS	0.761761	0.900486	0.226642	1.17011
21638-5	PPIL3	PPIL3	0.0618159	0.245249	0.22656	1.17004
7968-15	CRTAM	CRTAM	0.211644	0.485279	0.22653	1.17002
12843-6	ZNF410	ZN410	0.170575	0.428654	0.226517	1.17001
23038-63	UNC5B	UNC5B	0.186228	0.449042	0.226441	1.16994
20518-11	TNFRSF25	DR3	0.817774	0.929692	0.226413	1.16992
25105-70	EIF2A	EIF2A	0.123536	0.356746	0.226062	1.16964
18863-176	CHST2	CHST2	0.000781916	0.028253	0.226014	1.1696
4775-34	GSN	Gelsolin	0.101606	0.321797	0.225914	1.16952
12406-119	DIRAS3	ARHI	0.671247	0.850509	0.225826	1.16945
18312-68	NDRG3	NDRG3	0.725081	0.880395	0.225809	1.16943
11318-20	APOA5	Apo A-V	0.0872888	0.29478	0.225777	1.16941
6444-15	PSG3	PSG3	0.170585	0.428654	0.225725	1.16936
5590-11	ZPLD1	ZPLD1	0.101606	0.321797	0.22558	1.16925
14250-115	BLMH	BLMH	0.0538354	0.224238	0.225567	1.16924
5713-9	IFNL3	IFN-lambda 3	0.0299543	0.158754	0.225476	1.16916
25121-7	NOMO2	NOMO2	0.0168954	0.116364	0.22539	1.16909
21381-73	TBC1D22B	TB22B	0.0746454	0.269584	0.225302	1.16902
4138-25	IL20	IL-20	0.0569166	0.231061	0.225156	1.1689
3181-50	CTSS	Cathepsin S	0.0508893	0.216893	0.224869	1.16867
8479-4	MMP10	MMP-10	0.117734	0.347517	0.224834	1.16864
11128-29	TMEM132C	T132C:CD	0.344194	0.624607	0.224716	1.16855
12486-8	GLRX2	GLRX2	0.178279	0.440147	0.224636	1.16848
19130-81	SERPINB8	SPB8	0.178279	0.440147	0.22456	1.16842
17460-51	MX1	Mx1	0.951651	0.983981	0.224525	1.16839
11387-3	ATF6B	ATF6B	0.106775	0.329765	0.224454	1.16833
4158-54	PLAU	uPA	0.0918685	0.303812	0.224194	1.16812
8587-21	SPINK14	ISK52	0.148996	0.39626	0.22403	1.16799
10572-65	CST8	CST8	0.155948	0.407363	0.223845	1.16784
9426-73	ID2	ID2	0.0538354	0.224238	0.223798	1.1678
2969-11	ACVRL1	ALK-1	0.155948	0.407363	0.223763	1.16778
9986-14	NPW	Neuropeptide W	0.585269	0.800176	0.223564	1.16761
24236-46	VAT1L	VAT1L	0.163143	0.417533	0.22335	1.16744
4140-3	IL7	IL-7	0.112132	0.338802	0.223083	1.16723
10713-151	CD300LB	CLM7	1	1	0.223047	1.1672
17456-53	GOLM1	GOLM1	0.101606	0.321797	0.223035	1.16719
22512-18	NGDN	NGDN	0.970979	0.990699	0.223004	1.16716
17335-18	VAMP2	VAMP2	0.497064	0.744996	0.222766	1.16697
23024-25	SAR1A	SAR1A	0.0299543	0.158754	0.222741	1.16695
21923-24	SAE1|UBA2	SAE1/ SAE2	0.0850615	0.292648	0.222532	1.16678
23649-6	KLHL2	KLHL2	0.951651	0.983981	0.222525	1.16677
21588-4	KCTD4	KCTD4	0.155948	0.407363	0.222516	1.16677
11104-13	CHI3L1	YKL-40	0.619049	0.818149	0.222394	1.16667
19154-41	SERPINE2	Protease nexin I	0.489423	0.734736	0.222365	1.16664
11126-102	TRIO	TRIO	0.520406	0.756926	0.222361	1.16664
4560-34	LCK	LCK	0.0746454	0.269584	0.222279	1.16658
12423-38	A1CF	A1CF	0.0635395	0.245813	0.221996	1.16635
7089-42	SYT11	SYT11	0.0454011	0.202565	0.221922	1.16629
12585-39	ERCC1	ERCC1	0.568706	0.790049	0.22189	1.16626
11286-78	SELENOS	SELS	0.229925	0.506457	0.221703	1.16611
14204-55	FOXJ2	FOXJ2	0.0318379	0.16469	0.221569	1.166
12014-19	PTS	PTPS	0.104157	0.32888	0.221489	1.16594
9350-3	FSTL4	FSTL4	0.229914	0.506457	0.221071	1.1656
8923-94	GALNT16	GLTL1	0.0828951	0.286	0.221018	1.16556
22963-3	VAMP2	VAMP2	0.874734	0.955641	0.220922	1.16548
12820-1	GRAP	GRAP	0.350427	0.625853	0.220702	1.1653
21624-64	NKIRAS2	KBRS2	0.00736181	0.0752073	0.220655	1.16526
5094-62	JAML	JAML1	0.610516	0.817924	0.220594	1.16521
3187-52	CRISP3	CRIS3	0.0338221	0.169341	0.220584	1.16521
5739-75	KRTDAP	KTDAP	0.220649	0.494941	0.220533	1.16516
3730-81	TNFRSF4	TNR4	0.000930924	0.0295599	0.220441	1.16509
19174-141	GOLGA7	GOGA7	0.0248606	0.143061	0.219629	1.16443
10479-18	MMP10	MMP-10	0.338055	0.614531	0.219468	1.1643
20221-26	PDE4C	PDE4C	0.220649	0.494941	0.219452	1.16429
12867-40	DYNLT3	DYLT3	0.0381091	0.181631	0.219284	1.16416
8842-16	GRAMD1C	GRM1C	0.0085006	0.0815057	0.218727	1.16371
3739-72	ITGA2B|ITGB3	gpIIbIIIa	0.743348	0.889036	0.218703	1.16369
25459-3	MACROD2	MACD2	0.743348	0.889036	0.218698	1.16368
5587-3	CCDC134	CC134	0.376019	0.646834	0.218397	1.16344
13669-6	FGFR3	FGFR-3:ECD	0.112149	0.338802	0.218297	1.16336
5682-13	VASN	VASN	0.0233437	0.138664	0.218147	1.16324
24958-3	RFX5	RFX5	0.489423	0.734736	0.218084	1.16319
8106-15	SSR1	SSRA	0.0766351	0.275954	0.217978	1.1631
21114-18	DNAJC12	DJC12	0.0766351	0.275954	0.217898	1.16304
22365-52	ATF5	ATF5	0.0467189	0.208065	0.217731	1.1629
13094-75	RSPO3	RSPO3	0.0872888	0.29478	0.217561	1.16277
7873-32	TSSK2	TSSK2	0.0359066	0.174905	0.217431	1.16266
13432-9	ZFYVE27	ZFY27:CD region 1	0.325967	0.604391	0.217393	1.16263
3357-67	CDK2|CCNA2	CDK2/cyclin A	0.152432	0.404664	0.217351	1.1626
14048-7	IL1RAP	IL-1 R AcP	0.302646	0.584647	0.217036	1.16234
21592-8	GBA3	GBA3	0.0290452	0.158399	0.216747	1.16211
17691-1	TPP1	TPP1	0.00508993	0.0638199	0.216734	1.1621
11112-18	TMEM167A	KISHA	0.0299543	0.158754	0.216718	1.16209
14100-63	C1QC	C1QC	0.951651	0.983981	0.216607	1.162
12878-60	OSBPL11	OSB11	0.350427	0.625853	0.21642	1.16185
6913-189	HMGB2	HMG-2	0.0454011	0.202565	0.216157	1.16164
7928-183	TPST1	TPST1	0.0248675	0.143061	0.216091	1.16158
11308-8	CREB3L4	CR3L4	0.0966394	0.312131	0.21609	1.16158
2780-35	LTF	Lactoferrin	0.216101	0.493802	0.215907	1.16143
18376-19	MYL3	Myosin light chain 1	0.536268	0.767518	0.215392	1.16102
10801-11	EFNA2	Ephrin-A2	0.0746454	0.269584	0.215343	1.16098
22783-40	SPI1	SPI1	0.186228	0.449042	0.215341	1.16098
25258-41	SPATA5	SPAT5	0.0381091	0.181631	0.21527	1.16092
17777-31	SDSL	SDSL	0.101606	0.321797	0.215161	1.16083
12422-143	ALOX15B	LX15B	0.725081	0.880395	0.215096	1.16078
7918-114	AMY1A	Amylase; alpha 1A	0.689021	0.860983	0.214952	1.16066
5178-5	PDE7A	PDE7A	0.135806	0.373784	0.214921	1.16064
15432-1	OTOR	Otoraplin	0.585269	0.800176	0.2148	1.16054
4154-57	SELP	P-Selectin	0.314164	0.595605	0.214621	1.1604
10008-43	GUCA1A	GUC1A	0.129558	0.365643	0.214376	1.1602
8989-40	SCUBE1	SCUB1	0.389237	0.65891	0.214161	1.16003
3587-53	BMP10	BMP10	0.229925	0.506457	0.213846	1.15978
2730-58	MICA	MICA	0.602052	0.807618	0.21384	1.15977
6350-43	APOC2	Apo C-II	0.376019	0.646834	0.213833	1.15977
24681-2	PSPH	SERB	0.314164	0.595605	0.213667	1.15963
3331-8	RGMB	RGMB	0.0192595	0.125461	0.213659	1.15963
13574-50	RND1	RND1	0.0281674	0.153955	0.213548	1.15954
13693-5	CDNF	ARMEL	0.0670791	0.253099	0.213465	1.15947
14146-92	H3C1	H31	0.155948	0.407363	0.213428	1.15944
13983-27	CRYZ	QOR	0.186228	0.449042	0.213351	1.15938
16865-62	TAF15	RBP56	0.474312	0.723753	0.213331	1.15936
6631-17	COL9A1	CO9A1	0.350427	0.625853	0.21333	1.15936
9400-40	LGALS7	Galectin-7	0.0299543	0.158754	0.213267	1.15931
14112-40	RELT	RELT	0.178279	0.440147	0.213202	1.15926
11220-53	C10orf105	CJ105	0.0508893	0.216893	0.213155	1.15922
9899-28	KIF1C	KIF1C	0.0299543	0.158754	0.213144	1.15921
7948-129	GLTPD2	GLTD2	0.0248675	0.143061	0.212996	1.15909
15326-64	GBP1	GBP1	0.123536	0.356746	0.212986	1.15908
8007-19	CTSB	Cathepsin B	0.129558	0.365643	0.212881	1.159
7745-3	CISD1	ZCD1	0.0872888	0.29478	0.212663	1.15883
23314-46	CCDC103	CC103	0.129558	0.365643	0.212349	1.15857
18414-26	ARL5A	ARL5A	0.0129192	0.10049	0.212183	1.15844
25086-83	GRAMD2B	GRM2B	0.474312	0.723753	0.212012	1.1583
18314-88	PAX8	PAX-8	0.0872888	0.29478	0.211616	1.15798
23638-3	CARNMT1	CARME	0.024864	0.143061	0.211584	1.15796
10528-2	DPEP1	DPEP1	0.55237	0.780061	0.211532	1.15792
11094-104	CLC	LPPL	0.211633	0.485279	0.211293	1.15773
22511-28	NFYA	NFYA	0.0273015	0.153592	0.211227	1.15767
13102-1	FAM3D	FAM3D	0.430556	0.688796	0.211217	1.15766
4886-3	CCL7	MCP-3	0.00508993	0.0638199	0.210892	1.1574
11616-9	HSF1	HSF1	0.117717	0.347517	0.210696	1.15725
3418-12	CAMK1D	CAMK1D	0.636253	0.828495	0.210411	1.15702
16872-248	GSTZ1	MAAI	0.951651	0.983981	0.210405	1.15701
5653-23	PRSS37	PRS37	0.101606	0.321797	0.210396	1.15701
20514-8	BAMBI	BAMBI:ECD	0.568706	0.790049	0.210346	1.15697
4126-22	BPI	BPI	0.489423	0.734736	0.210188	1.15684
23624-34	PSENEN	PEN2	0.0454011	0.202565	0.210173	1.15683
8009-121	SURF1	SURF1	0.135806	0.373784	0.210078	1.15675
22826-2	VHLL	VHLL	0.186228	0.449042	0.210068	1.15674
9756-6	TAGLN	TAGL	0.350427	0.625853	0.209769	1.1565
9348-1	C1RL	C1RL1	0.00142559	0.0363175	0.20957	1.15634
11510-51	APOL1	Apo L1	0.129558	0.365643	0.209537	1.15632
19175-18	MARCKSL1	MARCKSL1	0.0786823	0.277602	0.209309	1.15613
20966-7	SENP8	SENP8	0.259397	0.53979	0.209308	1.15613
2605-49	TNFRSF8	CD30	0.0786823	0.277602	0.209158	1.15601
7930-3	EXOSC1	EXOS1	0.135806	0.373784	0.208988	1.15588
9794-17	COQ8B	ADCK4	0.186228	0.449042	0.208744	1.15568
11134-30	MTRF1L	RF1ML	0.69796	0.870216	0.20869	1.15564
18173-11	AKR7A3	ARK73	0.444875	0.700699	0.208678	1.15563
4867-15	VEGFA	VEGF121	0.0618221	0.245249	0.208571	1.15554
22089-13	BTG4	BTG4	0.0338178	0.169341	0.208539	1.15552
17693-2	SEPTIN6	Septin-6	0.0601495	0.239155	0.208523	1.1555
7003-4	GALNT10	GLT10	0.0652766	0.252292	0.208492	1.15548
5719-66	FAM189A2	CI061	0.249292	0.527745	0.20815	1.15521
8838-10	GOLM2	CASC4	0.0105049	0.0915124	0.207907	1.15501
23566-6	APOL2	ApoL-II	0.186228	0.449042	0.20764	1.1548
7253-6	QKI	QKI	0.244309	0.52667	0.207487	1.15468
13734-22	IFNL1	IFN-lambda 1	0.0158119	0.113483	0.207474	1.15466
21513-1	CASP7	Caspase-7	0.129558	0.365643	0.207419	1.15462
18831-6	LRIG1	LRIG1	0.0299543	0.158754	0.207412	1.15462
12524-18	SAT2	SAT2	0.0318379	0.16469	0.207187	1.15443
2247-20	PROK1	EG-VEGF	0.00979441	0.0881497	0.20708	1.15435
23256-21	TLDC2	TLDC2	0.0746315	0.269584	0.206958	1.15425
2829-19	IL27|EBI3	IL-27	0.123536	0.356746	0.206804	1.15413
23616-4	PADI1	PADI1	0.520406	0.756926	0.206715	1.15406
18261-34	NATD1	NATD1	0.244343	0.52667	0.206693	1.15404
11146-4	TBX22	TBX22	0.0404157	0.189084	0.206489	1.15388
10043-31	BRD4	BRD4	0.0635331	0.245813	0.206458	1.15385
22071-38	ASB8	ASB8	0.0707794	0.262205	0.206324	1.15374
24686-19	ACBD4	ACBD4	0.430556	0.688796	0.206273	1.1537
8360-169	NCR1	NKp46	0.459462	0.712807	0.205794	1.15332
4831-4	SELL	sL-Selectin	0.0192595	0.125461	0.205782	1.15331
20089-172	SULT1C4	ST1C4	0.0129192	0.10049	0.205719	1.15326
7903-18	VAMP3	VAMP3	0.489402	0.734736	0.205695	1.15324
5392-73	FAS	Fas; soluble	0.239476	0.5177	0.205677	1.15323
23572-186	TYW3	TYW3	0.0569226	0.231061	0.205637	1.1532
24955-116	ZHX2	ZHX2	0.0440946	0.201437	0.205623	1.15318
17170-15	CALCB	CALCB	0.170575	0.428654	0.205555	1.15313
8871-14	NUDC	NUDC:N-term	0.186228	0.449042	0.205534	1.15311
5724-58	SBSN	SBSN	0.129549	0.365643	0.205328	1.15295
20183-48	MEOX1	MEOX1	0.0138266	0.104771	0.20517	1.15282
7919-278	FAM3D	FAM3D	0.610516	0.817924	0.205158	1.15281
6584-1	HRC	SRCH	0.356707	0.636296	0.205073	1.15274
5722-78	PRCP	Prolylcarboxypeptidase	0.0318379	0.16469	0.205014	1.1527
21191-24	DUSP21	DUS21	0.743342	0.889036	0.204952	1.15265
19575-4	EPOR	EPO-R	0.291388	0.573057	0.204898	1.1526
6546-41	DKK2	DKK2	0.0786823	0.277602	0.204857	1.15257
7194-36	NPTN	NPTN	0.951651	0.983981	0.204745	1.15248
11237-49	PCOLCE	PCOC1	0.344194	0.624607	0.204699	1.15245
21161-16	MRM2	MRM2	0.166822	0.425763	0.204545	1.15232
3365-7	DKK4	Dkk-4	0.376019	0.646834	0.204442	1.15224
9083-35	SIRPA	SHPS1	0.653655	0.839971	0.204307	1.15213
5666-64	IL1R2	IL-1 sRII	0.0966153	0.312131	0.204254	1.15209
10006-25	ELK1	ELK1	0.536268	0.767518	0.204063	1.15194
9523-34	ITM2C	ITM2C:C-term	0.855656	0.94822	0.203801	1.15173
5654-70	TMX3	TMX3	0.0192595	0.125461	0.20377	1.1517
9900-36	NEFH	NFH	0.430556	0.688796	0.203768	1.1517
5106-52	NOTCH2	NOTC2	0.0872812	0.29478	0.203627	1.15159
5620-13	PAM	AMD	0.0428497	0.196316	0.203596	1.15157
3046-31	RETN	resistin	0.259408	0.53979	0.203302	1.15133
11440-58	SOCS3	SOCS-3	0.0120648	0.0974617	0.203029	1.15111
3620-67	IL22RA1	IL22RA1	0.0569226	0.231061	0.202173	1.15043
6430-36	TAFA2	F19A2	0.170585	0.428654	0.202086	1.15036
3091-70	AURKA	Aurora kinase A	0.0966394	0.312131	0.201954	1.15025
6517-14	GDF10	BMP-3b	0.459462	0.712807	0.201897	1.15021
16914-104	CD14	sCD14	0.0480741	0.209794	0.201744	1.15009
12622-96	ASH1L	ASH1L	0.444864	0.700699	0.201601	1.14997
11194-6	SIT1	SIT1	0.528297	0.766579	0.201522	1.14991
8834-58	CANX	Calnexin	0.602052	0.807618	0.201412	1.14982
22075-16	ATF3	ATF3	0.166802	0.425763	0.201188	1.14965
23000-22	NLGN1	NLGN1	0.0380998	0.181631	0.201121	1.14959
20562-78	KLRB1	KLRB1	0.504789	0.744996	0.201001	1.1495
17372-5	EIF4EBP1	4EBP1	0.314164	0.595605	0.200882	1.1494
12536-46	MTMR6	MTMR6	0.489423	0.734736	0.200656	1.14922
7132-55	C1QL4	C1QL4	0.0338135	0.169341	0.200638	1.14921
17755-5	UGDH	UGDH	0.913091	0.969671	0.200578	1.14916
7799-3	KIR2DL5A	KI2LA	0.148996	0.39626	0.20054	1.14913
18220-141	SRA1	SRA1	0.363082	0.637283	0.200474	1.14908
15419-15	MMP20	MMP20	0.314164	0.595605	0.200392	1.14901
6647-55	UBC	PolyUbiquitin K63	0.0918685	0.303812	0.200282	1.14892
21710-16	NLGN4Y	NLGNY	0.0290452	0.158399	0.200195	1.14885
6992-67	HBD	HBD	0.229925	0.506457	0.200156	1.14882
19112-2	TCEAL3	TCAL3	0.291412	0.573057	0.200118	1.14879
8756-41	KCNE5	KCE1L:N-term	0.363082	0.637283	0.20002	1.14871
6399-52	DEFB107A	D107A	0.159504	0.415323	0.19981	1.14855
14070-56	ITSN1	ITSN1	0.0428497	0.196316	0.199767	1.14851
24251-44	RPP25L	RP25L	0.0338221	0.169341	0.199709	1.14847
9573-108	TXNDC11	TXD11:C-term	0.17439	0.437018	0.199299	1.14814
5822-22	GDNF	GDNF	0.0538297	0.224238	0.199263	1.14811
19275-68	IDH3G	IDH3G	0.743348	0.889036	0.199263	1.14811
6356-3	CPB1	Carboxypeptidase B1	0.249292	0.527745	0.199211	1.14807
13054-87	PFN2	Profilin II	0.0359111	0.174905	0.19917	1.14804
7789-182	PRDX4	PRDX4	0.0192595	0.125461	0.199084	1.14797
11708-2	LCN1	LCN1	0.0480795	0.209794	0.199073	1.14796
10705-14	ST6GALNAC3	SIA7C	0.302646	0.584647	0.199055	1.14795
2763-66	FGF20	FGF-20	0.0523394	0.222427	0.199036	1.14793
5004-69	MAPK11	MK11	0.0454011	0.202565	0.198831	1.14777
6237-11	FGFRL1	FGRL1	0.148996	0.39626	0.198774	1.14772
18874-66	CEBPA	CEBPA	0.0635395	0.245813	0.198763	1.14771
14077-6	FCN3	Ficolin-3	0.163143	0.417533	0.198404	1.14743
9511-61	NXPH2	NXPH2	0.249303	0.527745	0.198377	1.14741
23531-79	HSH2D	HSH2D	0.139006	0.382162	0.198355	1.14739
9832-33	HGD	HGD	0.913091	0.969671	0.198352	1.14739
10974-20	SPINK7	ISK7	0.325967	0.604391	0.198289	1.14734
12437-18	ULK3	ULK3	0.00736181	0.0752073	0.198227	1.14729
3480-7	DUSP3	DUS3	0.636253	0.828495	0.198153	1.14723
13460-4	CHAD	CHAD	0.402734	0.671071	0.19811	1.14719
11646-4	CHST9	Carbohydrate sulfotransferase 9	0.220649	0.494941	0.198066	1.14716
22952-28	CDK2AP2	CDKA2	0.0786823	0.277602	0.19801	1.14712
24675-2	MAST4	MAST4	0.104123	0.32888	0.197849	1.14699
10970-3	ART3	NAR3	0.302646	0.584647	0.197764	1.14692
20922-4	PFN4	PROF4	0.874731	0.955641	0.197718	1.14688
3061-61	CTSB	Cathepsin B	0.0601495	0.239155	0.197531	1.14673
20448-7	POLR2F	RPAB2	0.0635395	0.245813	0.197419	1.14665
4397-26	IFNL2	IFN-lambda 2	0.0872888	0.29478	0.197369	1.14661
6448-36	SEMA3C	Sema E	0.0746454	0.269584	0.197191	1.14646
11142-11	ANGPTL1	ANGL1:C-term	0.0966394	0.312131	0.197147	1.14643
10967-12	PRL	PRL	0.302646	0.584647	0.19708	1.14638
21836-9	SSTR1	SSR1	0.568696	0.790049	0.196979	1.1463
15588-17	GLA	galactosidase; alpha	0.602052	0.807618	0.196686	1.14606
6911-103	CLEC6A	CLC6A	0.159484	0.415323	0.196462	1.14588
12671-35	SULT1B1	ST1B1	0.155948	0.407363	0.196438	1.14587
11422-2	DLX3	DLX3	0.142274	0.384968	0.196381	1.14582
21523-71	ILKAP	ILKAP	0.280461	0.561765	0.19622	1.14569
22946-55	SNTA1	Alpha-1-syntrophin	0.00508993	0.0638199	0.196186	1.14567
12424-107	THYN1	THYN1	0.489413	0.734736	0.196058	1.14556
5687-5	PRKCSH	GLU2B	0.163143	0.417533	0.195764	1.14533
11218-84	TPMT	TPMT	0.142274	0.384968	0.195727	1.1453
15530-33	EPHB4	EphB4	0.280461	0.561765	0.195713	1.14529
12743-18	BAG5	BAG5	0.0404109	0.189084	0.195684	1.14527
7097-8	CDY1	CDY1	0.0233437	0.138664	0.195579	1.14518
22059-56	PALMD	PALMD	0.249303	0.527745	0.19556	1.14517
14056-4	CGA	Glycoprotein hormones a-chain	0.269794	0.549858	0.195479	1.1451
2211-9	TIMP1	TIMP-1	0.0670791	0.253099	0.195471	1.1451
22116-9	CREM	CREM	0.302646	0.584647	0.195395	1.14504
6391-52	LILRA3	LIRA3	0.0281674	0.153955	0.195272	1.14494
11219-95	FGFBP3	FGFP3	0.0918685	0.303812	0.195202	1.14488
7831-39	RBP4	RBP	0.0508893	0.216893	0.195134	1.14483
5065-8	CD83	CD83	0.296982	0.582605	0.194933	1.14467
11129-66	BMP15	BMP15	0.743348	0.889036	0.194731	1.14451
9180-6	IFNGR2	INGR2:ECD	0.163143	0.417533	0.194725	1.14451
21903-6	ITGAL|ITGB2	Integrin aLb2	0.0942218	0.311454	0.194724	1.14451
24693-5	CLIC3	CLIC3	0.636253	0.828495	0.194703	1.14449
25039-10	KLHL3	KLHL3	0.0569226	0.231061	0.194649	1.14445
14102-6	GNLY	Granulysin	0.314164	0.595605	0.19459	1.1444
10627-87	APLP2	APLP2	0.178279	0.440147	0.194357	1.14421
12553-5	VRK1	VRK1	0.0428497	0.196316	0.194313	1.14418
21705-33	METRNL	METRL	0.0670791	0.253099	0.194184	1.14408
5728-60	FCRL1	FCRL1	0.112149	0.338802	0.194118	1.14402
16749-79	GDF10	BMP-3b	0.234655	0.515019	0.194073	1.14399
3049-61	PRSS1	Trypsin	0.402734	0.671071	0.19401	1.14394
9802-27	PNPLA2	PLPL2	0.350415	0.625853	0.193974	1.14391
17792-158	ALDH5A1	SSDH	0.194437	0.459469	0.193931	1.14388
24276-171	TTC25	TTC25	0.619049	0.818149	0.193874	1.14383
5704-74	GZMM	Granzyme M	0.689021	0.860983	0.193514	1.14355
8687-26	TMEM106B	T106B	0.0318379	0.16469	0.193309	1.14338
14099-20	PSMA4	PSA4	0.259408	0.53979	0.193185	1.14329
22146-20	FOSL2	FOSL2	0.0192595	0.125461	0.193157	1.14326
21704-8	PCDH12	PCD12	0.780309	0.90908	0.193147	1.14326
7070-25	KEL	KELL	0.269782	0.549858	0.193103	1.14322
9774-59	RNF150	RN150	0.220649	0.494941	0.192979	1.14312
21157-6	HYKK	HYKK	0.216101	0.493802	0.1929	1.14306
7761-125	CHKB	CHKB	0.798984	0.918005	0.192795	1.14298
10490-3	RPN1	RPN1:CD	0.142274	0.384968	0.192674	1.14288
25438-288	NT5DC1	NT5D1	0.0786751	0.277602	0.192171	1.14248
2681-23	HGF	HGF	0.671247	0.850509	0.192152	1.14247
7792-58	CCDC90B	CC90B	0.874734	0.955641	0.191796	1.14218
8750-46	VCL	Vinculin	0.0746454	0.269584	0.191525	1.14197
11383-41	KRT7	Keratin 7	0.314164	0.595605	0.191472	1.14193
16322-10	MZB1	PACAP	0.249303	0.527745	0.191255	1.14176
12788-6	SGF29	SGF29	0.363082	0.637283	0.191114	1.14164
10460-1	CHIT1	Chitotriosidase-1	0.489423	0.734736	0.191105	1.14164
16922-53	PLXNB3	PLXB3	0.416508	0.680572	0.191082	1.14162
9578-263	MANSC4	MANS4	0.0828951	0.286	0.190894	1.14147
13946-8	DDX23	DDX23	0.211644	0.485279	0.190664	1.14129
2618-10	ERBB4	ERBB4	0.0807518	0.284382	0.190624	1.14126
20533-39	IL12A|EBI3	IL-35	0.186228	0.449042	0.18999	1.14076
14108-15	TGFB1	TGF-b1	0.0147899	0.109029	0.189986	1.14075
22590-68	FZD1	FZD1	0.023347	0.138664	0.189961	1.14073
11145-72	KIAA1549L	K154L	0.148986	0.39626	0.189903	1.14069
13429-3	WFDC10A	WF10A	0.117734	0.347517	0.189876	1.14067
10512-13	CSF2RB	IL3RB:ECD	0.416508	0.680572	0.189832	1.14063
23039-56	MEOX2	MEOX2	0.182211	0.448797	0.189748	1.14056
24286-48	MEIG1	MEIG1	0.913091	0.969671	0.18955	1.14041
7887-57	COX5B	COX5B	0.280461	0.561765	0.189545	1.1404
5947-90	THPO	Tpo	0.416508	0.680572	0.189487	1.14036
23034-13	SORCS3	SORC3	0.178279	0.440147	0.189183	1.14012
21356-6	B9D2	B9D2	0.325967	0.604391	0.18905	1.14001
7867-154	ST6GALNAC1	SIA7A	0.0966394	0.312131	0.189007	1.13998
21734-36	C1GALT1|C1GALT1C1	C1GLT/C1GLC Complex	0.302646	0.584647	0.189002	1.13997
9369-174	LRRC4C	NGL1	0.568706	0.790049	0.188999	1.13997
22112-30	COQ5	COQ5	0.0786751	0.277602	0.188989	1.13996
2750-3	APOA1	Apo A-I	0.0264731	0.149254	0.188884	1.13988
8386-11	PATE1	PATE	0.83667	0.939093	0.18885	1.13985
17828-3	S100A14	S100A14	0.170585	0.428654	0.188803	1.13982
5128-53	SLAMF6	SLAF6	0.0180381	0.120978	0.188689	1.13973
12825-18	APPL1	DP13A	0.725074	0.880395	0.188554	1.13962
6351-55	CD79B	CD79B	0.112149	0.338802	0.188456	1.13954
8762-38	CD70	CD70	0.280461	0.561765	0.188359	1.13947
5138-50	TNFRSF12A	TWEAKR	0.0670791	0.253099	0.188351	1.13946
7016-12	GCNT1	GCNT1	0.0670791	0.253099	0.188286	1.13941
11117-2	SPATA20	SPT20	0.0454011	0.202565	0.188193	1.13934
9219-70	NENF	NENF	0.416508	0.680572	0.188162	1.13931
17400-71	ACOT8	ACOT8	0.903477	0.969671	0.18815	1.1393
19225-11	BLNK	BLNK	0.0428497	0.196316	0.18807	1.13924
12873-11	SPN	LEUK	0.211644	0.485279	0.188021	1.1392
22586-24	BTN2A2	BT2A2	0.0966394	0.312131	0.187776	1.13901
9834-62	ADH1B	ADH1B	0.0569226	0.231061	0.187703	1.13895
15452-5	NT5E	5'-Nucleotidase	0.0786823	0.277602	0.187562	1.13884
8980-19	CD200R1L	MO2R2	0.117734	0.347517	0.187557	1.13883
12462-20	SETMAR	SETMR	0.474302	0.723753	0.187486	1.13878
13464-8	NRAC	NRAC	0.163143	0.417533	0.187395	1.13871
10562-42	NETO2	NETO2	0.474312	0.723753	0.187149	1.13851
12507-16	ITPKC	IP3KC	0.0168901	0.116364	0.186857	1.13828
7970-315	ART3	NAR3	0.314164	0.595605	0.186795	1.13823
4956-2	EREG	EPI	0.520406	0.756926	0.186734	1.13818
9366-54	IL21R	IL-21 sR	0.325967	0.604391	0.186713	1.13817
8803-61	NECTIN1	nectin-1 gamma:CD	0.314164	0.595605	0.186548	1.13804
20390-4	HMGN3	HMGN3	0.194437	0.459469	0.186319	1.13786
9863-1	TPM4	Tropomyosin 4	0.725074	0.880395	0.186318	1.13786
4568-17	SLITRK5	SLIK5	0.269794	0.549858	0.1862	1.13776
3388-58	PAK5	PAK7	0.338055	0.614531	0.186104	1.13769
15437-11	RAMP3	RAMP3	0.155938	0.407363	0.186027	1.13763
11696-7	CRABP2	RABP2	0.474312	0.723753	0.185836	1.13748
17746-77	FIS1	FIS1	0.0707794	0.262205	0.185811	1.13746
7768-10	CPM	CBPM	0.00979265	0.0881497	0.185755	1.13741
13427-66	MAN1C1	MA1C1	0.00420991	0.0588787	0.185647	1.13733
3797-1	CDH2	Cadherin-2	0.211644	0.485279	0.185461	1.13718
7743-5	TIMM50	TIM50	1	1	0.185449	1.13717
11715-1	POU2F1	PO2F1	0.285878	0.571701	0.185435	1.13716
19120-33	DAO	OXDA	0.0480687	0.209794	0.185298	1.13705
21368-46	POLR3K	RPC10	0.536268	0.767518	0.185254	1.13702
18389-11	IFNA1	IFNA1	0.54427	0.77777	0.185173	1.13695
21117-18	ZC4H2	ZC4H2	0.576932	0.799382	0.185006	1.13682
20103-176	OGG1	N-glycosylase/DNA lyase	0.170575	0.428654	0.184991	1.13681
5764-4	GALNT2	GALT2	0.653647	0.839971	0.184948	1.13678
9018-38	PCDH10	PCD10:ECD	0.249303	0.527745	0.18482	1.13667
15476-6	REG3G	REG3G	0.636253	0.828495	0.184714	1.13659
18917-53	AMY2A	Pancreatic alpha-amylase	0.291412	0.573057	0.18459	1.13649
13534-20	MYOM2	MYOM2	0.932351	0.976971	0.184588	1.13649
14026-24	IL17F	IL-17F	0.112149	0.338802	0.184495	1.13642
20988-63	RP9	RP9	0.314164	0.595605	0.184429	1.13637
8081-55	PLD5	PLD5	0.2914	0.573057	0.184383	1.13633
9234-8	TWSG1	TWSG1	0.0318379	0.16469	0.184277	1.13625
7958-15	KIRREL2	KIRR2	0.1456	0.393507	0.184164	1.13616
21512-6	EDEM2	EDEM2	0.117734	0.347517	0.184019	1.13604
12759-47	ILF3	DRBP76	0.376019	0.646834	0.184004	1.13603
9053-16	CRIP2	CRIP2	0.194437	0.459469	0.184001	1.13603
3082-9	ULBP2	ULBP-2	0.0152885	0.112271	0.18399	1.13602
21354-92	UPRT	UPP	0.874734	0.955641	0.18373	1.13582
3647-49	TLR4|LY96	TLR4:MD-2 complex	0.0359111	0.174905	0.183687	1.13578
12557-18	NOVA1	NOVA1	0.865184	0.955641	0.183518	1.13565
6494-60	SPACA5	sperm acrosome associated 5	0.0428447	0.196316	0.183407	1.13556
16765-52	PPBP	PBP	0.489423	0.734736	0.183374	1.13554
10959-125	BET1L	BET1L	0.00274032	0.047206	0.183316	1.13549
6895-1	TFRC	TR:CD	0.893881	0.963925	0.183059	1.13529
19108-50	MECP2	MECP2	0.0219047	0.133912	0.183035	1.13527
20457-13	COA4	COA4	0.280461	0.561765	0.182711	1.13501
14636-25	RIDA	Ribonuclease UK114	0.350427	0.625853	0.182666	1.13498
21498-3	ALDH7A1	AL7A1	0.0508893	0.216893	0.182659	1.13497
21499-17	COQ7	COQ7	0.0138266	0.104771	0.182613	1.13494
25282-6	AZIN1	AZIN1	0.771003	0.90908	0.182197	1.13461
4342-10	ICAM1	sICAM-1	0.163143	0.417533	0.182091	1.13453
25428-103	IFRD1	IFRD1	0.123509	0.356746	0.18202	1.13447
3299-29	CNTN5	Contactin-5	0.202907	0.473085	0.181872	1.13435
7884-15	DDR2	Discoidin domain receptor 2	0.314164	0.595605	0.1818	1.1343
2858-29	HAT1	Hat1	0.338055	0.614531	0.181756	1.13426
5139-32	UNC5C	UNC5H3	0.249303	0.527745	0.181629	1.13416
21321-2	SNRPA1	RU2A	0.10414	0.32888	0.18151	1.13407
21647-9	SRM	SPEE	0.0965993	0.312131	0.181396	1.13398
12793-4	PIWIL1	PIWL1	0.325967	0.604391	0.181309	1.13391
16298-84	PLA2G2D	sPLA(2)-IID	0.314164	0.595605	0.181191	1.13382
8346-9	DPP7	DPP2	0.706969	0.870216	0.181186	1.13382
8243-55	SPINK1	TATI	0.186228	0.449042	0.181176	1.13381
13740-51	FRZB	sFRP-3	0.291412	0.573057	0.180906	1.1336
5465-32	HS6ST1	H6ST1	0.012917	0.10049	0.180884	1.13358
3208-2	MATN3	MATN3	0.269782	0.549858	0.180843	1.13355
9306-7	DEFB118	DB118	0.123536	0.356746	0.180685	1.13342
20592-8	LXN	LXN	0.148986	0.39626	0.18048	1.13326
21255-2	RGS16	RGS16	0.689021	0.860983	0.180468	1.13325
7864-3	SIGLEC8	SIGL8	0.229925	0.506457	0.180451	1.13324
8589-13	CDCP1	CDCP1	0.0786823	0.277602	0.180319	1.13313
20430-8	NPPC	Natriuretic Peptide C-Type	0.190279	0.458081	0.180147	1.133
15306-20	JCHAIN	IgJ	0.314164	0.595605	0.180133	1.13299
16318-12	ACVRL1	ALK-1	0.239476	0.5177	0.180106	1.13297
10767-52	ADGRG2	GPR64	0.239476	0.5177	0.179961	1.13285
18324-61	SUOX	SUOX	0.416508	0.680572	0.179726	1.13267
10693-43	KLRG2	KLRG2:C-term	0.474312	0.723753	0.17964	1.1326
9839-148	TIRAP	Tirap	0.444875	0.700699	0.179454	1.13246
17319-1	SELENOH	SELH	0.00206757	0.043295	0.179271	1.13231
24637-3	TCEAL5	TCAL5	0.780309	0.90908	0.179167	1.13223
2652-15	PLAUR	suPAR	0.249303	0.527745	0.179031	1.13212
3004-67	PDCD1LG2	PD-L2	0.148996	0.39626	0.17873	1.13189
9886-28	XRCC4	XRCC4	0.474312	0.723753	0.178716	1.13188
13085-18	GLP1R	GLP1R:CD	0.536259	0.767518	0.178703	1.13187
18313-4	ASRGL1	Asparaginase-like protein 1	0.798984	0.918005	0.178548	1.13174
9110-2	SYT17	SYT17	0.254309	0.537258	0.178489	1.1317
8450-36	ADCYAP1	PACAP-38	0.234655	0.515019	0.178368	1.1316
21229-5	TMIGD2	TMIG2	0.302646	0.584647	0.178352	1.13159
18187-16	ASPA	ACY2	0.0480795	0.209794	0.178262	1.13152
23276-14	C2orf68	CB068	0.129558	0.365643	0.178256	1.13151
7922-5	ADM	Adrenomedullin	0.0338221	0.169341	0.178246	1.13151
4355-13	DAPK2	DAPK2	0.117734	0.347517	0.178193	1.13147
20380-50	LSM12	LSM12	0.0359022	0.174905	0.178182	1.13146
15313-28	MAD2L1	MD2L1	0.117734	0.347517	0.178032	1.13134
5105-2	RTN4R	Nogo Receptor	0.202907	0.473085	0.177956	1.13128
21328-2	SYT1	SYT1	0.019891	0.129344	0.177884	1.13122
7806-33	B4GALT7	B4GT7	0.325967	0.604391	0.177812	1.13117
21244-57	NPM1	NPM1	0.0746454	0.269584	0.17774	1.13111
13129-40	LDLR	LDLR	0.382582	0.656891	0.17769	1.13107
3309-2	FCGR2A	FCG2A	0.780309	0.90908	0.17762	1.13102
11442-1	DNER	DNER:CD	0.689014	0.860983	0.177395	1.13084
7861-9	ROR2	ROR2	0.504789	0.744996	0.177369	1.13082
6629-3	DEFB1	HBD-1	0.178279	0.440147	0.177247	1.13072
15544-25	KLK14	kallikrein 14	0.229925	0.506457	0.177232	1.13071
6361-49	PTPRR	PTPRR	0.0318338	0.16469	0.177109	1.13062
22563-4	KIRREL1	KIRR1	0.129558	0.365643	0.177044	1.13056
2637-77	MRC1	Macrophage mannose receptor	0.0966394	0.312131	0.177033	1.13056
10557-6	TEX29	TEX29	0.249303	0.527745	0.176809	1.13038
10571-14	MGAT1	MGAT1	0.211633	0.485279	0.176636	1.13024
6533-20	DNASE2B	DNS2B	0.186228	0.449042	0.176568	1.13019
8869-5	BTN2A1	BT2A1	0.00684408	0.0724548	0.176522	1.13016
8076-4	SPACA3	SACA3	0.338055	0.614531	0.176424	1.13008
3059-50	TNFSF13B	BAFF	0.0601556	0.239155	0.176371	1.13004
6713-4	LRP11	LRP11	0.259408	0.53979	0.176148	1.12986
22508-2	NDUFB10	NDUBA	0.0124834	0.100401	0.176124	1.12984
11638-42	B3GALT2	B3GT2	0.0219079	0.133912	0.176056	1.12979
15613-16	PNLIP	LIPP	0.520406	0.756926	0.17601	1.12976
13436-54	MAZ	MAZ	0.0635331	0.245813	0.175933	1.1297
9204-33	POMC	Corticotropin-lipotropin	0.338055	0.614531	0.175812	1.1296
12493-42	OTUB2	OTUB2	0.0569226	0.231061	0.175247	1.12916
5140-56	UNC5D	UNC5H4	0.229925	0.506457	0.174995	1.12896
9416-77	CPM	CBPM	0.0381091	0.181631	0.174972	1.12894
4923-79	AMH	MIS	0.0158119	0.113483	0.174781	1.12879
6039-24	CRHBP	CRHBP	0.0966394	0.312131	0.174761	1.12878
13961-18	KIF3A	KIF3A	0.0168954	0.116364	0.174746	1.12877
14083-25	SEPHS1	SPS1	0.504789	0.744996	0.174741	1.12876
16536-3	HMGA1	HMGA1	0.0299425	0.158754	0.174666	1.1287
25088-42	PHKA1	PHKA1	0.142283	0.384968	0.174586	1.12864
2878-66	YES1	YES	0.123536	0.356746	0.174409	1.1285
11297-54	NOTCH2	NOTC2	0.280427	0.561765	0.173838	1.12806
4990-87	GP1BA	GP1BA	0.0635395	0.245813	0.173766	1.128
19126-4	RPRD1B	C20orf77	0.0359111	0.174905	0.173747	1.12798
2436-49	CXCL16	CXCL16; soluble	0.0601556	0.239155	0.173309	1.12764
7108-7	SMIM24	CS077	0.0828951	0.286	0.173176	1.12754
2597-8	VEGFA	VEGF	0.142283	0.384968	0.173161	1.12753
22810-41	TIPIN	TIPIN	0.211644	0.485279	0.173022	1.12742
10827-67	LINGO3	LIGO3	0.17438	0.437018	0.172717	1.12718
17760-128	WDR5	WDR5	0.0918685	0.303812	0.17265	1.12713
2640-3	MST1R	MSP R	0.28045	0.561765	0.17256	1.12706
22774-20	TSEN34	SEN34	0.653655	0.839971	0.172553	1.12705
9995-6	DUT	DUT	0.798984	0.918005	0.172538	1.12704
10785-8	LRRC52	LRC52	0.761761	0.900486	0.172482	1.127
12577-100	FEN1	FLAP endonuclease-1	0.291412	0.573057	0.172395	1.12693
9049-2	SLC16A3	MOT4	0.0168901	0.116364	0.17217	1.12675
22483-109	KRT71	K2C71	0.504789	0.744996	0.172099	1.1267
5236-2	NR1D1	NR1D1	0.350415	0.625853	0.172003	1.12662
16907-3	CADM2	Nectin-like protein 3	0.269794	0.549858	0.171995	1.12661
20982-29	SNRNP25	SNR25	0.234644	0.515019	0.171976	1.1266
2979-8	CXCL5	ENA-78	0.163132	0.417533	0.171929	1.12656
6035-2	ST6GAL1	SIAT1	0.0601556	0.239155	0.171491	1.12622
17829-2	TREX2	TREX2	0.489413	0.734736	0.171446	1.12619
22967-15	GDF7	GDF7	0.166822	0.425763	0.171428	1.12617
25259-7	CYBC1	CQ062	0.0872888	0.29478	0.171267	1.12605
8907-11	UGT2A1	UD2A1	0.444875	0.700699	0.171239	1.12603
4992-49	GRN	GRN	0.0635395	0.245813	0.171198	1.12599
2948-58	GHR	Growth hormone receptor	0.416508	0.680572	0.170874	1.12574
13933-276	NAB1	NAB1	0.619049	0.818149	0.17084	1.12571
17367-5	STMN1	Stathmin	0.363082	0.637283	0.170812	1.12569
5726-49	SPAG11A	SG11A	0.932349	0.976971	0.170775	1.12566
7915-31	APLP2	APLP2	0.350427	0.625853	0.170767	1.12566
14227-21	MYL6B	MYL6B	0.229925	0.506457	0.170698	1.1256
6410-26	INSL4	INSL4	0.163143	0.417533	0.170675	1.12558
18253-8	SSBP1	SSB	0.602052	0.807618	0.170667	1.12558
5093-47	JAG2	JAG2	0.363082	0.637283	0.170594	1.12552
6530-63	OPRPN	PROL1	0.11214	0.338802	0.170447	1.12541
3201-49	KLK5	kallikrein 5	0.636245	0.828495	0.170373	1.12535
4297-62	SPON1	Spondin-1	0.0828951	0.286	0.170303	1.12529
23178-95	HNMT	HNMT	0.376019	0.646834	0.17028	1.12528
11155-16	COL6A5	CO6A5	0.389237	0.65891	0.170225	1.12523
6259-60	TNC	Tenascin	0.444875	0.700699	0.17014	1.12517
11370-20	INPP5E	INP5E	0.170585	0.428654	0.170138	1.12517
11186-12	TMEM52	TMM52	0.376019	0.646834	0.169616	1.12476
3873-51	TPO	TMA	0.402734	0.671071	0.169564	1.12472
17474-106	YEATS4	YETS4	0.725081	0.880395	0.169515	1.12468
25245-22	RIC8A	RIC8A	0.568706	0.790049	0.169369	1.12457
9125-23	MASP1	MASP3:Sushi 1 and Sushi 2	0.0338221	0.169341	0.169278	1.1245
23020-18	RGS4	RGS4	0.249292	0.527745	0.169245	1.12447
10910-6	CEACAM4	CEAM4	0.220649	0.494941	0.169191	1.12443
6236-51	CTHRC1	CTHR1	0.0746385	0.269584	0.169173	1.12441
12750-9	ITGB2	LFA-1 beta-2	0.280461	0.561765	0.169023	1.1243
6931-10	CTAG1A	CTAG1A	0.338055	0.614531	0.169017	1.12429
7952-2	VTI1A	VTI1A	0.363082	0.637283	0.168951	1.12424
17791-25	HPCAL1	HPCL1	0.0918685	0.303812	0.168943	1.12423
4468-21	SPHK2	SPHK2	0.474302	0.723753	0.168791	1.12412
21761-213	USP46	UBP46	0.970978	0.990699	0.168749	1.12408
6974-6	CD74	HG2A	0.350427	0.625853	0.168608	1.12397
25938-13	NEUROG3	NGN3	0.178279	0.440147	0.168552	1.12393
23022-5	GDI1	RhoGDI	0.55237	0.780061	0.168492	1.12388
9245-1	KIR2DL4	KI2L4	0.0359111	0.174905	0.16845	1.12385
4394-71	FGF8	FGF-8A	0.932351	0.976971	0.168081	1.12356
6625-31	ATAD1	ATAD1	0.619041	0.818149	0.168018	1.12351
2966-65	CLEC11A	SCGF-beta	0.229925	0.506457	0.167853	1.12339
22086-2	BRMS1L	BRM1L	0.0807518	0.284382	0.167756	1.12331
2570-72	IGFBP2	IGFBP-2	0.85566	0.94822	0.167705	1.12327
5350-14	GPC6	GPC6	0.0918685	0.303812	0.167674	1.12325
6107-3	CELA1	ELA1	0.178279	0.440147	0.167646	1.12322
17391-10	RBM17	SPF45	0.780304	0.90908	0.167563	1.12316
12442-4	RHOD	RHOD	0.459451	0.712807	0.16739	1.12302
7821-6	C1D	C1D	0.269782	0.549858	0.167318	1.12297
22500-9	MED11	MED11	0.101606	0.321797	0.167216	1.12289
21348-22	TRPT1	TRPT1	0.0828951	0.286	0.167147	1.12284
18228-30	NOP16	NOP16	0.302634	0.584647	0.167015	1.12273
25227-20	TCEAL2	TCAL2	0.129558	0.365643	0.166856	1.12261
4553-65	HDGFL2	HDGR2	0.0480795	0.209794	0.166802	1.12257
19144-9	TCF4	ITF2	0.585269	0.800176	0.166728	1.12251
10700-10	IGSF11	IGS11:CD	0.83667	0.939093	0.166711	1.1225
23551-15	TADA3	TADA3	0.350427	0.625853	0.166594	1.12241
9097-5	ELAPOR1	K1324:CD	0.489413	0.734736	0.166575	1.12239
11562-9	POLE2	DPOE2	0.0508782	0.216893	0.166289	1.12217
2773-50	IL10	IL-10	0.0359022	0.174905	0.166225	1.12212
2635-61	LAYN	Layilin	0.117734	0.347517	0.165944	1.1219
22844-4	ZSWIM7	ZSWM7	0.789627	0.918005	0.165621	1.12165
12367-52	MACO1	MACOI	0.459462	0.712807	0.165399	1.12148
13659-36	ATP13A1	AT131	0.0538354	0.224238	0.165328	1.12142
15439-21	RND3	RND3	0.170575	0.428654	0.165295	1.1214
6217-23	QSOX1	QSCN6	0.0120648	0.0974617	0.165048	1.1212
12619-14	PPM1A	Protein phophatase 2Ca	0.350427	0.625853	0.164987	1.12116
9907-216	TNKS	Tankyrase-1	0.0670791	0.253099	0.164931	1.12111
25922-7	LRP5	LRP5	0.990324	0.998081	0.164644	1.12089
4983-6	ERP29	ERP29	0.202907	0.473085	0.164493	1.12077
4924-32	MMP1	MMP-1	0.671247	0.850509	0.164391	1.12069
3143-3	CD4	sCD4	0.0670791	0.253099	0.164156	1.12051
6984-6	IGSF8	IGSF8	0.0205465	0.129698	0.163952	1.12035
19264-6	RPA2	RFA2	0.0635395	0.245813	0.163788	1.12022
12604-16	SCMH1	SCMH1	0.520406	0.756926	0.163756	1.1202
6575-79	ADAMTSL1	ATL1	0.211644	0.485279	0.163606	1.12008
4981-6	DSC3	DSC3	0.0441047	0.201437	0.163462	1.11997
9178-30	NRG1	NEUREGULIN-1	0.239465	0.5177	0.163429	1.11995
12378-71	TAPBP	TPSN	0.416508	0.680572	0.163347	1.11988
12581-39	IMPA2	IMPA2	0.416508	0.680572	0.163293	1.11984
12795-2	ZNF566	ZN566	0.376019	0.646834	0.163276	1.11983
2827-23	CX3CL1	Fractalkine/CX3CL-1	0.389237	0.65891	0.163272	1.11982
3374-49	HCK	HCK	0.0359066	0.174905	0.163266	1.11982
22431-164	SRFBP1	SRFB1	0.142274	0.384968	0.163234	1.11979
19388-2	CDH12	Cadherin-12:ECD	0.350427	0.625853	0.163158	1.11974
9526-3	CLPSL1	COLL1	0.142283	0.384968	0.163062	1.11966
21721-6	CHST10	CHSTA	0.0454011	0.202565	0.163038	1.11964
12475-48	CLIC5	CLIC5	0.585269	0.800176	0.163035	1.11964
7090-17	GALNT1	GALT1	0.0441047	0.201437	0.163021	1.11963
19125-26	PRKAR2A	KAP2	0.376019	0.646834	0.162786	1.11945
5000-52	LGALS3BP	LG3BP	0.376019	0.646834	0.162616	1.11932
19253-82	RAB2B	RAB2B	0.325967	0.604391	0.162612	1.11931
12670-15	RAD1	RAD1	0.117717	0.347517	0.162545	1.11926
7758-217	RNF215	RN215:ECD	0.83667	0.939093	0.162409	1.11915
23648-36	DDI1	DDI1	0.285889	0.571701	0.1624	1.11915
4829-43	SFN	STRATIFIN	0.715998	0.879854	0.162379	1.11913
21322-60	GTF2E2	T2EB	0.466844	0.722731	0.16231	1.11908
4911-49	GSTP1	Glutathione S-transferase Pi	0.83667	0.939093	0.162291	1.11906
18398-1	AKR1D1	AK1D1	0.148986	0.39626	0.162238	1.11902
7054-87	CLEC2D	CLC2D	0.249303	0.527745	0.162131	1.11894
23686-44	CWF19L1	C19L1	0.220649	0.494941	0.161968	1.11881
5657-28	ST3GAL1	SIA4A	0.536268	0.767518	0.161965	1.11881
9386-42	TTC9B	TTC9B	0.593624	0.807618	0.161914	1.11877
15422-12	PMP2	MYP2	0.135796	0.373784	0.161889	1.11875
25967-34	TIMP1	TIMP-1	0.0381091	0.181631	0.16174	1.11864
10025-1	DLD	DLDH	0.220649	0.494941	0.161733	1.11863
7742-11	RNF148	RN148:region 1	0.602043	0.807618	0.161684	1.11859
11838-130	PIEZO1	FA38A	0.734183	0.889036	0.161537	1.11848
9901-28	EGLN1	EGLN1	0.932351	0.976971	0.161514	1.11846
13229-20	MDM4	MDM4	0.229925	0.506457	0.161445	1.11841
10054-3	GAN	GAN	0.568706	0.790049	0.16131	1.1183
2746-56	CRLF2	TSLP R	0.363082	0.637283	0.161268	1.11827
9106-87	LYSMD4	LYSM4	0.536259	0.767518	0.161172	1.11819
22015-2	TRIM21	RO52	0.148996	0.39626	0.160888	1.11798
12881-17	RDH16	RDH16	0.249303	0.527745	0.160839	1.11794
6439-59	C14orf93	CN093	0.117734	0.347517	0.160784	1.11789
6407-63	LAD1	LAD1	0.970979	0.990699	0.160684	1.11782
19143-38	CYB5R2	NB5R2	0.504789	0.744996	0.160657	1.1178
13936-24	PGK2	PGK2	0.58526	0.800176	0.160429	1.11762
8852-10	SUN3	SUN3	0.0538297	0.224238	0.160327	1.11754
5462-62	FCN3	Ficolin-3	0.474312	0.723753	0.16026	1.11749
9486-13	DEFB125	DB125	0.186228	0.449042	0.160139	1.11739
11315-148	PPM1D	PPM1D	0.798984	0.918005	0.160104	1.11737
6395-58	GPHA2	GPHA2	0.444864	0.700699	0.159984	1.11727
12527-50	THRA	THA	0.249303	0.527745	0.159967	1.11726
5939-42	TNFSF12	TWEAK	0.302646	0.584647	0.159952	1.11725
13609-11	GTF2I	GTF2I	0.0168901	0.116364	0.159928	1.11723
13660-76	ANGPT2	Angiopoietin-2	0.416508	0.680572	0.159893	1.1172
12872-35	CNGA2	CNGA2	0.264555	0.549563	0.15984	1.11716
20986-58	EGLN3	EGLN3	0.568706	0.790049	0.15981	1.11714
7969-163	WFDC11	WFD11	0.489423	0.734736	0.159803	1.11713
5468-67	IL17RC	IL-17 RC	0.363082	0.637283	0.159767	1.11711
4383-97	INHBA|INHBB	Activin AB	0.893881	0.963925	0.159737	1.11708
13453-2	MRPL33	RM33	0.689021	0.860983	0.159726	1.11708
7999-23	ENTPD1	CD39	0.220638	0.494941	0.159711	1.11706
25461-3	SAG	ARRS	0.148986	0.39626	0.159692	1.11705
20526-3	RAET1L	RET1L	0.163143	0.417533	0.159454	1.11686
10010-10	BECN1	BECN1	0.178279	0.440147	0.159404	1.11683
24701-21	DTNA	DTNA	0.186218	0.449042	0.159392	1.11682
8347-222	DEFB129	DB129	0.57695	0.799382	0.159181	1.11665
19255-124	NXT2	NXT2	0.101598	0.321797	0.159174	1.11665
9599-6	PIANP	PIANP	0.338055	0.614531	0.159106	1.11659
24457-12	USF2	USF2	0.734189	0.889036	0.159053	1.11655
3616-3	GNS	GNS	0.186228	0.449042	0.159044	1.11655
10047-12	NCF2	NCF-2	0.536268	0.767518	0.159004	1.11652
11402-17	KMT2C	KMT2C	0.163132	0.417533	0.159002	1.11651
5807-77	CD70	CD70	0.296982	0.582605	0.158987	1.1165
21379-30	ETNK2	EKI2	0.0428497	0.196316	0.158969	1.11649
14268-4	SRXN1	SRXN1	0.308358	0.595055	0.158928	1.11646
6248-68	FAS	Fas; soluble	0.0601556	0.239155	0.158884	1.11642
6603-18	ANOS1	KALM	0.135806	0.373784	0.158864	1.11641
4149-8	PDGFB	PDGF-BB	0.636253	0.828495	0.158747	1.11632
23541-61	CLYBL	CLYBL	0.780309	0.90908	0.158721	1.1163
12892-10	SYTL1	SYTL1	0.229914	0.506457	0.158707	1.11629
12498-12	TAX1BP3	TX1B3	0.55237	0.780061	0.158598	1.1162
5861-78	HAAO	3HAO	0.376019	0.646834	0.158556	1.11617
24027-32	IFNE	IFNE1	0.489392	0.734736	0.158455	1.11609
3324-51	LY9	LY9	0.239476	0.5177	0.158395	1.11604
16616-137	ENO3	ENOB	0.291412	0.573057	0.15827	1.11595
15640-54	TAGLN	TAGL	0.402734	0.671071	0.158064	1.11579
5744-12	MENT	CA056	0.376019	0.646834	0.158005	1.11574
3806-55	EPHA5	EphA5	0.504789	0.744996	0.157978	1.11572
2949-6	PLA2G10	GX	0.0454011	0.202565	0.157904	1.11567
11198-37	CREB3L1	CR3L1	0.117734	0.347517	0.157827	1.11561
8927-6	None	CG073	0.83667	0.939093	0.157799	1.11558
7007-24	TRAPPC4	TRAPPC4	0.344194	0.624607	0.157428	1.1153
20440-36	TTC32	TTC32	0.296982	0.582605	0.157405	1.11528
7920-30	ST8SIA2	SIA8B	0.789627	0.918005	0.157402	1.11528
18339-207	PSMB3	PSB3	0.0264731	0.149254	0.15735	1.11524
16913-8	RNASET2	RNT2	0.129558	0.365643	0.157322	1.11522
21503-12	TSHR	TSHR	0.536259	0.767518	0.157248	1.11516
15545-13	PPP3R1	Calcineurin B a	0.536268	0.767518	0.157192	1.11511
21931-16	UBE2L3|UBB	UB2L3/ PolyUbiquitin K48	0.106766	0.329765	0.157148	1.11508
19568-17	IL15	IL-15	0.186228	0.449042	0.156818	1.11483
24320-3	TRIM72	TRI72	0.0966394	0.312131	0.156802	1.11481
9445-44	C19orf18	CS018	0.855656	0.94822	0.15676	1.11478
14074-2	SHC2	SHC2	0.743342	0.889036	0.156711	1.11474
4874-3	ANG	Angiogenin	0.302622	0.584647	0.156675	1.11472
15594-47	HTRA1	HTRA1	0.142283	0.384968	0.156651	1.1147
12678-66	SNRPA	SNRPA	0.671247	0.850509	0.156605	1.11466
14095-1	KLRK1	NKG2D	0.706962	0.870216	0.156603	1.11466
2742-68	SIGLEC7	Siglec-7	0.0454011	0.202565	0.156316	1.11444
24420-57	DOHH	DOHH	0.85566	0.94822	0.156045	1.11423
25072-11	CHD1L	CHD1L	0.314164	0.595605	0.156032	1.11422
24266-2	MEF2D	MEF2D	0.211644	0.485279	0.156018	1.11421
10976-44	MUC1	MUC1:region 3	0.402734	0.671071	0.155993	1.11419
21269-198	EPHX2	HYES	0.106766	0.329765	0.155767	1.11401
19200-16	NDUFA5	NDUA5	0.186228	0.449042	0.15562	1.1139
3376-49	IL17RD	IL-17 RD	0.36307	0.637283	0.155547	1.11384
9003-99	MARCO	MARCO	0.325967	0.604391	0.155496	1.1138
7081-2	BTN3A1	BT3A1	0.325967	0.604391	0.155451	1.11377
5915-58	PEX5	PEX5	0.101606	0.321797	0.155319	1.11367
9089-77	JPH3	JPH3	0.990324	0.998081	0.155238	1.11361
4566-24	RSPO2	RSPO2	0.123527	0.356746	0.155238	1.11361
22509-9	NDUFAF5	NDUF5	0.178279	0.440147	0.155189	1.11357
6022-57	NELL2	NELL2	0.0746454	0.269584	0.155163	1.11355
20947-50	DR1	NC2B	0.350427	0.625853	0.155009	1.11343
5825-49	IFNGR1	IFN-g R1	0.376019	0.646834	0.154996	1.11342
3800-71	CKB	CK-BB	0.101606	0.321797	0.15492	1.11336
11173-29	MILR1	MILR1	0.0480795	0.209794	0.154899	1.11334
23301-2	MSX2	MSX-2	0.0404205	0.189084	0.154855	1.11331
25468-5	SOX9	SOX-9	0.155938	0.407363	0.15485	1.11331
17766-5	NCF1	NCF-1	0.706969	0.870216	0.154693	1.11318
21589-80	DPPA4	DPPA4	0.0454011	0.202565	0.154585	1.1131
12455-48	MYNN	MYNN	0.0318379	0.16469	0.154434	1.11298
20134-27	MARCO	MARCO	0.104148	0.32888	0.154344	1.11292
25898-4	CHID1	CHID1	0.152432	0.404664	0.154323	1.1129
21676-17	SERPINB2	PAI-2	0.302646	0.584647	0.154087	1.11272
14674-63	PACSIN3	PACN3	0.619041	0.818149	0.154003	1.11265
21121-31	UBA3	UBA3	0.178279	0.440147	0.153817	1.11251
11175-45	LPCAT2	PCAT2	0.0601495	0.239155	0.153763	1.11247
14051-54	FOXC2	FOXC2	0.576941	0.799382	0.153756	1.11246
3879-50	CDC37	CDC37	0.552361	0.780061	0.153676	1.1124
23181-2	LTK	LTK	0.123536	0.356746	0.153652	1.11238
13717-15	FCN2	FCN2	0.444875	0.700699	0.153577	1.11232
12796-44	NUDT3	NUDT3	0.706969	0.870216	0.153505	1.11227
17805-35	SMNDC1	SPF30	0.922713	0.976971	0.153429	1.11221
7863-50	PGRMC1	PGRC1	0.338055	0.614531	0.153302	1.11211
7892-132	FAM234B	K1467:N-term	0.474302	0.723753	0.153252	1.11207
20578-10	ADGRL3	LPHN3	0.00490083	0.0638199	0.153248	1.11207
11158-40	BICDL1	BICR1	0.0766351	0.275954	0.153232	1.11206
11537-12	TFR2	TFR2	0.239453	0.5177	0.153137	1.11198
11336-9	FANCF	FANCF	0.0872888	0.29478	0.153031	1.1119
20135-85	RNGTT	MCE1	0.280461	0.561765	0.152882	1.11179
14206-28	APBB1	APBB1:PID 2	0.0338092	0.169341	0.152842	1.11176
9779-63	HERPUD2	HERP2	0.259408	0.53979	0.152681	1.11163
22579-93	NRXN1	NRX1B	0.350427	0.625853	0.152571	1.11155
16057-6	IGF2R	IGF-II receptor	0.0786823	0.277602	0.152394	1.11141
25473-62	FNTA	FNTA	0.163143	0.417533	0.152378	1.1114
17145-1	S100A8|S100A9	S100A8/S100A9	0.520406	0.756926	0.152357	1.11138
18171-25	CXCL11	I-TAC	0.76175	0.900486	0.151924	1.11105
18415-16	ARL6	ARL6	0.0746454	0.269584	0.151784	1.11094
13125-45	VTN	Vitronectin	0.568706	0.790049	0.151772	1.11093
21995-20	NOS3	NOS	0.416497	0.680572	0.151604	1.1108
22397-2	XBP1	XBP1	0.0440997	0.201437	0.151577	1.11078
16916-19	SLITRK6	SLIK6	0.117734	0.347517	0.151523	1.11074
12704-26	SH2D3C	SH2D3	0.689021	0.860983	0.151438	1.11068
5677-15	C2orf66	CB066	0.536259	0.767518	0.151427	1.11067
16828-8	COL6A1	Collagen a1(VI)	0.186228	0.449042	0.151406	1.11065
8974-172	COL15A1	COFA1	0.536268	0.767518	0.151349	1.11061
11163-7	FAM162B	F162B	0.129549	0.365643	0.151107	1.11042
8933-84	MEF2C	MEF2C	0.725068	0.880395	0.150953	1.1103
18308-30	STXBP6	STXB6	0.893881	0.963925	0.150778	1.11017
15436-40	RAMP1	RAMP1	0.430556	0.688796	0.15074	1.11014
12409-90	RAB7B	RAB7B	0.112149	0.338802	0.150616	1.11004
11138-16	RUNX3	RUNX3	0.112149	0.338802	0.15052	1.10997
7020-13	CHST5	CHST5	0.932351	0.976971	0.150502	1.10996
9357-4	CREG1	CREG1	0.0338221	0.169341	0.150342	1.10983
19596-18	BRF1	BRF-1	0.155948	0.407363	0.15009	1.10964
11144-10	DEFB116	DB116	0.249303	0.527745	0.150082	1.10963
10036-201	ZHX3	ZHX3	0.194437	0.459469	0.150046	1.1096
14120-2	RNF43	RNF43	0.913091	0.969671	0.150031	1.10959
9522-3	AIFM1	AIF	0.83667	0.939093	0.149932	1.10952
4540-11	CBX5	CBX5	0.291412	0.573057	0.149928	1.10951
22392-5	SERTAD3	SRTD3	0.0707794	0.262205	0.149894	1.10949
8818-13	IFNGR2	INGR2:CD	0.402734	0.671071	0.149885	1.10948
10818-36	SMPD1	ASM	0.186228	0.449042	0.149809	1.10942
7856-51	FAM151A	F151A	0.743348	0.889036	0.149783	1.1094
7779-86	CHST11	CHSTB	0.474312	0.723753	0.149754	1.10938
13547-5	HTR7	5HT7R	0.0828951	0.286	0.149427	1.10913
12842-43	STX10	STX10	0.314164	0.595605	0.149108	1.10888
14097-86	CHST15	ST4S6	0.0601556	0.239155	0.149017	1.10881
3603-60	CLEC7A	CLC7A	0.211644	0.485279	0.148871	1.1087
20977-2	PDCL	PHLP	0.437649	0.69911	0.148841	1.10868
[truncated: 5,302 more rows]
