# Supplementary material for: A proteomic map of thromboinflammatory signatures in antiphospholipid syndrome: results from antiphospholipid syndrome alliance for clinical trials and international networking (APS ACTION) registry
Source: Front Immunol. 2025 Oct 16;16:1676578. doi: 10.3389/fimmu.2025.1676578 (PMC12571811; doi:10.3389/fimmu.2025.1676578)
Supplement: Supplementary file 4 [file Table2.xlsx]

## Sheet: Sheet1
Term	Overlap	P-value	Adjusted P-value	Odds Ratio	Combined Score	Genes
Coagulation	7/138	1.68557e-05	0.000467138	9.595	105.457	C3;TF;PROC;MMP7;HNF4A;LTA4H;F2
Allograft Rejection	8/200	2.33569e-05	0.000467138	7.52714	80.2741	CSF1;IL7;EIF3J;IL18;CFP;F2;B2M;ELANE
TNF-alpha Signaling via NF-kB	6/200	0.00115671	0.00925365	5.48593	37.0968	SMAD3;B4GALT1;CSF1;NAMPT;TNC;IL18
Complement	6/200	0.00115671	0.00925365	5.48593	37.0968	C3;USP14;HNF4A;ME1;LTA4H;F2
mTORC1 Signaling	6/200	0.00115671	0.00925365	5.48593	37.0968	STIP1;NAMPT;ME1;LTA4H;CFP;PDK1
UV Response Up	5/158	0.0023779	0.0144939	5.75689	34.7805	STIP1;CNP;PSMC3;GPX3;CCK
Interferon Alpha Response	4/97	0.00253644	0.0144939	7.53259	45.0223	CSF1;CNP;IL7;B2M
Interferon Gamma Response	5/200	0.00645877	0.0234864	4.50733	22.7274	VCAM1;IL7;MVP;NAMPT;B2M
Myc Targets V1	5/200	0.00645877	0.0234864	4.50733	22.7274	RRM1;EIF3J;NAP1L1;EIF4E;CCT5
Epithelial Mesenchymal Transition	5/200	0.00645877	0.0234864	4.50733	22.7274	VCAM1;MGP;TNC;COL6A3;FSTL3
Inflammatory Response	5/200	0.00645877	0.0234864	4.50733	22.7274	CSF1;FZD5;NAMPT;IL18;TNFRSF1B
IL-6/JAK/STAT3 Signaling	3/87	0.0144859	0.0482862	6.20269	26.2658	CSF1;IL7;TNFRSF1B
PI3K/AKT/mTOR Signaling	3/105	0.0237621	0.0731141	5.10346	19.0852	SMAD2;EIF4E;PDK1
Apoptosis	3/161	0.0686409	0.196117	3.28531	8.80091	GPX3;IL18;F2
IL-2/STAT5 Signaling	3/199	0.111418	0.244721	2.64326	5.80054	CSF1;CTSZ;TNFRSF1B
Adipogenesis	3/200	0.112658	0.244721	2.62971	5.7417	C3;GPX3;ME1
Apical Junction	3/200	0.112658	0.244721	2.62971	5.7417	VCAM1;B4GALT1;IKBKG
KRAS Signaling Up	3/200	0.112658	0.244721	2.62971	5.7417	SERPINA3;PIGR;TNFRSF1B
Androgen Response	2/100	0.116243	0.244721	3.51109	7.55614	B4GALT1;B2M
Notch Signaling	1/32	0.171299	0.342597	5.52058	9.74022	FZD5
UV Response Dn	2/144	0.206136	0.38066	2.41776	3.81817	SMAD3;MAGI2
Pancreas Beta Cells	1/40	0.209363	0.38066	4.38638	6.85892	PKLR
Apical Surface	1/44	0.22774	0.393693	3.97755	5.88498	B4GALT1
Fatty Acid Metabolism	2/158	0.236216	0.393693	2.19922	3.1735	ME1;ACAT2
Reactive Oxygen Species Pathway	1/49	0.250117	0.400187	3.56232	4.93676	GPX3
TGF-beta Signaling	1/54	0.27185	0.408728	3.22544	4.20115	SMAD3
Mitotic Spindle	2/199	0.324839	0.408728	1.73789	1.95413	KLC1;CD2AP
Hypoxia	2/200	0.326982	0.408728	1.72903	1.9328	PKLR;PDK1
Myogenesis	2/200	0.326982	0.408728	1.72903	1.9328	GPX3;COL6A3
Xenobiotic Metabolism	2/200	0.326982	0.408728	1.72903	1.9328	TKFC;HNF4A
Glycolysis	2/200	0.326982	0.408728	1.72903	1.9328	B4GALT1;ME1
heme Metabolism	2/200	0.326982	0.408728	1.72903	1.9328	C3;FN3K
Cholesterol Homeostasis	1/74	0.352714	0.427532	2.3394	2.43788	ACAT2
Pperoxisome	1/104	0.457608	0.538363	1.65551	1.29418	MVP
Unfolded Protein Response	1/113	0.485654	0.555033	1.52178	1.09912	EIF4E
G2-M Checkpoint	1/200	0.692514	0.692514	0.852712	0.313309	SMAD3
Estrogen Response Early	1/200	0.692514	0.692514	0.852712	0.313309	B4GALT1
Estrogen Response Late	1/200	0.692514	0.692514	0.852712	0.313309	SERPINA3
E2F Targets	1/200	0.692514	0.692514	0.852712	0.313309	NAP1L1
p53 Pathway	1/200	0.692514	0.692514	0.852712	0.313309	GM2A
