# Supplementary material for: A proteomic map of thromboinflammatory signatures in antiphospholipid syndrome: results from antiphospholipid syndrome alliance for clinical trials and international networking (APS ACTION) registry
Source: Front Immunol. 2025 Oct 16;16:1676578. doi: 10.3389/fimmu.2025.1676578 (PMC12571811; doi:10.3389/fimmu.2025.1676578)
Supplement: Supplementary file 5 [file Table3.xlsx]

## Sheet: Sheet1
aPL vs MAPS	aPL vs tAPS	tAPS vs MAPS
HYOU1	CLSTN1	TPRKB
TIMM10	PNMT	TULP1
NDUFAF5	NELL1	LILRA3
EMC10	STMN2	PGLYRP1
HTR6	WFDC13	TXNL4A
TNFSF12	RPL12	CDH11
MAPK11	COLEC12	NELFA
GSTT2B	POMGNT2	CENPV
PAPPA	FAM189A2	DEFB110
WFDC2	FZD5	CALB2
RNASE4	MAGI2	SMOC2
CD55	CAPNS1	ASH2L
ADAMTS6	CRTC3	AXIN2
CHCHD10	POLR2C	PCOLCE
MSR1	SULT1A1	CETP
KRT20	ASB8	PFN2
B9D2	TMEM132A	C3
FGF9	RMDN1	HNF4A
PAK4	LILRB5	NPNT
IZUMO1	CFAP45	KIF3A
HAVCR2	FAHD2A	ARG2
GPC3	OMG	FAM219B
COL18A1	SELENOW	HS2ST1
F13B	B2M	GUCA2B
COL6A1	DCLK3	C3
IL18BP	GCHFR	PHB2
RCAN3	THRB	KLK8
CISD1	BNIP3	AKT2
RARRES2	RANBP3	IL1RAPL1
IL1RAPL2	PGP	NATD1
GNPTG	FUT5	EFEMP1
MGMT	IDI1	CDC42EP4
TCN1	CLEC4G	SPATA20
EFNB2	EHD2	TPSAB1
KIR3DL1	LEMD1	PLD3
DEFA1	TIMP3	SERPINF1
MXRA7	GPI	UBE2D3
TMIGD2	ITM2B	CSAG2
ANGPT2	KPNA4	CGB3
KIRREL1	B4GALT1	ARHGEF1
GIP	SULT1B1	BTN3A3
SPINK2	CABP5	LEP
TEX29	AGGF1	CCT5
GIPC2	CYB5D2	CRLF1
RIC8A	GP1BB	UNC13A
CGB3	C1QL2	OLFML3
UBE2D3	TAF12	COL25A1
STARD10	ADGRD1	TMEM52B
CDC42EP4	ISOC1	IL22RA1
IDH3G	APBB2	TCN1
LYZ	FAM151B	ACSS2
SPINK14	TREM2	LEP
GPC5	PI3	RPS6KB1
F3	SLFNL1	S100A14
SLPI	CDK2AP2	CYB5D2
PHYHIPL	SOCS3	UBE2H
F13A1|F13B	APOF	FABP6
TFF3	LILRB2	XXYLT1
NNMT	EGFL6	PTER
EPHA1	GPC5	CTAG1A
RPSA	PTK2B	UCN3
MFAP4	OTX2	PXDN
HOPX	UBQLN3	SAMM50
HIP1R	GATM	MAGOHB
UNC5C	SCLY	ADAMTS6
THOP1	CLEC3B	HSPA6
BAGE2	INSL6	LAMA2|LAMB1|LAMC1
SQSTM1	ASGR1	LILRB5
FEV	FKBP5	F11R
NME4	WDR26	KLK13
NECTIN2	HECW1	CD226
SRA1	SYT13	HDLBP
LEMD1	NUMBL	GPX3
PTGDS	DEFB4A	PGM1
THAP4	OXLD1	DDR2
NETO2	AFAP1L2	OLFML3
PLEKHM2	LMAN2L	MCTS1
IGFLR1	PUF60	TRIM21
POFUT1	LHB	LMAN2
NAE1	KCTD1	IL17A
IGFBP4	STARD10	TNFRSF4
DDRGK1	ZHX3	UBE2C
TMEM52B	TMPO	IFNL3
PUF60	GBP1	S100A4
NEUROG1	GEMIN6	FURIN
TYRP1	VSIG4	SHMT1
STX2	PSAT1	TMIGD2
CUTA	COL10A1	DNASE1L2
UNC5B	APOA2	IFNGR1
EPHA2	LAG3	EPHA7
KISS1	HCE001796	TPSB2
DSC2	DPY30	EZH2
CHGA	MB	CYREN
TMPO	PTPRR	CCL3
ETNK1	EXOSC3	HSD17B7
CCL13	GSS	GRB10
UBE2Z	KL	CD80
DEFA5	STAT1	ALDH7A1
PLD3	PSG3	RUVBL1
INHBB	SERPINB9	LSM1
JPH1	FAM171B	RARRES2
S100A16	NKIRAS2	SURF1
EDEM2	GIP	MAGI2
PCMT1	CXADR	EXOSC3
UBE2F	CD82	C4BPB
TRAPPC3	EIF4G3	KIR3DL1
RANBP3	CHCHD7	ATG7
EFNB1	WAS	COL6A1
AZIN1	TNFRSF1B	MMP7
COASY	ROPN1B	THBS2
IDI1	STAT6	ARL11
GDF15	UBC	S100A16
ACYP2	NRIP3	PLA1A
VAPA	RDH13	CLMP
DSG3	GABBR1	AIF1L
CD72	PAPPA	TFF2
FJX1	UBQLN2	SQSTM1
EIF3G	PABPC5	PAWR
RMDN1	CERT1	CDH15
ARHGAP1	EIF1	ZDHHC14
MMADHC	ITGA2B|ITGB3	SSU72
HNF4A	MAPK14	CRYBA2
ETNK2	CFHR2	CTHRC1
CRLF1	PCYOX1	TEX29
C4BPA	LILRA3	B9D2
MAGOHB	ASL	LRIT3
EHD2	MAP2K1	FGF6
CTSO	EFNA1	MAEA
AKR1A1	CDY1	PLA2G12A
STMN1	EIF1AD	MERTK
PDIA3	IDH3G	SCARB1
CRMP1	IGFBP2	HAVCR1
BDNF	MX1	CD93
MYOC	IGFBP6	SHISAL2A
SCARB1	VAPA	VIT
FAHD2A	PADI1	CRNN
SIRPB1	FTO	INHBA|INHBC
CD7	PPY	NCOA7
SPATA33	TIMELESS	IQCD
PTH1R	VBP1	NUDC
REN	UBE2E1	THBS3
PF4	SPINK9	KIRREL1
GSTP1	SEMA4D	BNIP3
ABCC6	IZUMO1	SCRN3
ANKRD45	RXFP1	PCDHGA10
FGF20	KISS1	NPPB
COL9A3	LACTB2	GEMIN6
SFN	CLCNKB	SULT1B1
FZD8	CCL14	CISD2
SPATA20	CGB2	HJV
EWSR1	HAMP	MANBA
ROR2	SPATA33	SVEP1
PROS1	FABP5	NACA
CNPY3	P4HA2	SPINK2
ACADSB	HCE000342	PCBP2
TMX1	IGDCC4	SYT7
KRAS	ACYP2	MFAP4
NEDD8	NFKBIA	SFTPD
LETMD1	PCBD1	CPM
JTB	PDLIM5	TMOD4
SEPTIN11	SULT4A1	MDM4
SUOX	SYT7	ALPL
DEFB104A	ADAM9	INPP4B
ACSS2	CENPV	TMEM9
NBL1	CCL18	LILRB2
DNASE1L2	CBX2	PENK
MKX	GRPEL1	IL18
NADK	ARHGAP1	GLP1R
C1QTNF3	MAZ	RAC3
HBB	AMBP	PHF3
DR1	ZBTB7A	KLRB1
RIDA	RAB27A	HINT2
ALKAL2	DNAJC15	PPIC
DNAJB12	ARF5	PSMB3
RNASE1	RPRD1B	SPON2
IL15RA	SNTN	VWC2
VWC2	MVB12B	CD36
ENTPD5	WEE2	ZNF134
NPDC1	INPP4B	CMPK1
UBE2E3	CFL2	PRIM1
CREB3L4	GM2A	MDM2
FUT8	CST3	CD38
DBI	WNT3A	BAMBI
SECTM1	REN	COL6A3
MVB12B	G3BP1	ECI2
DEFB1	COL18A1	SERPINA7
EFEMP1	METTL24	STK3
PGLYRP1	TLR5	CLEC9A
RAB14	GHDC	IGSF8
ALDH1A3	CA10	NDRG1
MRPL21	SEPTIN11	STX3
SERPINA10	EMC10	GAGE2B
LEFTY2	TPRKB	FUT9
STX7	HIBCH
RDH16	LRATD2
DNAJC1	SPDL1
CSTB	LIPK
JUND	TDGF1
MSRB1	ACOT13
EPS8L2	FTL
SEMG1	CTSV
CTRC	FERMT3
VPS26A	RAD23B
STAT6	HNMT
LMAN2	SRA1
TMED10	ASPRV1
IL6|IL6R	NMI
GPR37	SIRPB2
SERPINB8	CER1
ROR1	DUSP23
CAPNS1	HCE000414
LRP10	HS3ST5
DUT	RCVRN
CD300A	TARDBP
CCL16	KRT20
CSDC2	TXNDC12
DCT	IDUA
ELANE	DDRGK1
DLL3	MCEE
F10	FTH1|FTL
ADAMTS13	TWSG1
PDHA2	GP6
ADAMTS4	IL7
FURIN
ESAM
IL16
LHB
ST8SIA4
CHGB
CCL26
METTL2B
SIGLEC14
LYG2
LACTB2
SUMO2
TMED9
IL17C
STMN2
ITGA2B|ITGB3
SRSF7
COL6A3
CRELD1
CD93
NRN1L
RACGAP1
OGFR
BIN3
AK2
WFDC1
KLK13
DLL1
CDK2AP2
GPR142
RUVBL1
CERT1
HCE004359
CALCOCO2
CLEC4G
DPYS
HS6ST3
NXT1
RPL12
SNRPG
THPO
IL2RB
HSDL2
AIF1L
MREG
FUT5
GPC1
ALDH7A1
SDSL
SNX11
DIAPH1
FASN
GP6
DLK1
TMEM9
CD300C
CASP10
TXNL4A
NELFA
SNRPC
MAGED1
MANSC1
ALKBH2
KITLG
IL19
SNTN
AGXT
HECW1
CGB2
CAMLG
PPBP
CTDSP1
WWP2
BMP7
RP9
DUSP21
MACROD1
CD59
HSPB6
SV2A
CBX1
RHOG
SKP1
HDLBP
FETUB
DSC1
TSC2
TCEAL5
BTN3A2
FKBP1A
CFD
STARD7
UBXN4
ZNF566
PDLIM5
EPHB2
CTSG
INS
FAM151B
EFHD2
IL1RAPL1
CD320
MAZ
UNC13D
GABARAPL1
C1orf115
KRT1
REG3A
AGRP
TIPRL
HLA-E
CAB39L
SNCG
CYRIB
CHP1
EFNA1
AP2B1
LTB4R
COL28A1
SSU72
HSPA1A
DCUN1D2
OOSP2
GNRH1
SPOCK2
PSMB6
CEBPE
GTSF1
TREML1
DLG4
NPY
SDCBP2
G3BP1
TMOD3
CANT1
DEFB135
REG4
INSL3
TNFRSF18
CCL15
MPPED2
ZHX1
SPANXN4
SHISAL2A
SPATA9
AP1G2
ABHD14A
PDGFA
VIP
GATM
MARVELD2
EGFR
SPAST
MSN
CCN5
PPP1R10
APOBEC2
GDF2
STX4
PSIP1
TPSAB1
IGSF9B
GRPEL1
PZP
SHISAL1
SSBP1
LCE3C
TULP1
TCP1
ATAD2
EGFL6
NUDC
RNASET2
KPNA4
MEIG1
CATIP
CXCL10
PTP4A2
CRK
PABPC4
CFHR5
FBLN5
COL5A1
COQ6
NR2C2AP
HSPA1B
STX12
TGFBR1
RHOB
ITPRIPL1
CD300LG
KXD1
TNFRSF19
ADAMDEC1
PCSK1N
APOF
TNFSF11
LCTL
ARPP19
SERPINB9
CKMT1A
INPP5D
BPNT1
PGP
CLINT1
NODAL
UCK2
NTN1
SUMF2
DCUN1D1
ANXA6
FSTL5
LILRA5
PEA15
MARCKSL1
ITGA1|ITGB1

## Sheet: aPL vs MAPS p < 0.02
tAPS vs MAPS
TPRKB
TULP1
LILRA3
PGLYRP1
TXNL4A
CDH11
NELFA
CENPV
DEFB110
CALB2
SMOC2
ASH2L
AXIN2
PCOLCE
CETP
PFN2
C3
HNF4A
NPNT
KIF3A
ARG2
FAM219B
HS2ST1
GUCA2B
C3
PHB2
KLK8
AKT2
IL1RAPL1
NATD1
EFEMP1
CDC42EP4
SPATA20
TPSAB1
PLD3
SERPINF1
UBE2D3
CSAG2
CGB3
ARHGEF1
BTN3A3
LEP
CCT5
CRLF1
UNC13A
OLFML3
COL25A1
TMEM52B
IL22RA1
TCN1
ACSS2
