# Supplementary material for: A proteomic map of thromboinflammatory signatures in antiphospholipid syndrome: results from antiphospholipid syndrome alliance for clinical trials and international networking (APS ACTION) registry
Source: Front Immunol. 2025 Oct 16;16:1676578. doi: 10.3389/fimmu.2025.1676578 (PMC12571811; doi:10.3389/fimmu.2025.1676578)
Supplement: Supplementary file 6 [file Table4.xlsx]

## Sheet: Sheet1
Proteins measure in validation cohort
A1BG
A2M
AAGAB
AARS1
AARSD1
AASDHPPT
ABCF3
ABLIM3
ACADVL
ACAN
ACAP2
ACAT1
ACAT2
ACHE
ACO1
ACOT12
ACOT13
ACOX1
ACP3
ACSF2
ACSS3
ACTN1
ACYP1
ACYP2
ADAM8
ADAM9
ADAMTS1
ADAMTS6
ADAMTSL2
ADAT2
ADD2
ADGRE2
ADGRF2
ADGRL3
ADH5
ADH6
ADH1B
ADK
ADPRH
ADPRS
ADSL
AFAP1L1
SPATA5
AFM
AGA
AGAP2
AGFG1
AGFG2
AGO2
AGO3
AGRP
AGT
AGXT
AIDA
AIMP1
AIP
AK1
AKR1A1
AKR1C3
AKR7A2
AKR7A3
AKT1
ALAD
ALDH2
ALDH1A1
ALDOA
ALDOB
ALPG
ALPL
AMBP
AMH
AMOT
AMPD2
ANG
ANGPT4
ANGPTL1
ANP32B
ANXA7
ANXA11
AP1G2
AP2A2
AP2B1
APOA1
APOA5
APOBEC3G
APOC1
APOC3
APOH
APRT
APTX
AREG
ARF1
ARF3
ARF4
ARF5
ARF6
ARFGAP2
ARFIP1
ARHGAP6
ARHGAP25
ARHGAP30
ARHGAP36
ARHGAP45
ARHGDIB
ARHGEF1
ARL11
ARL5A
ARL5B
ARL6IP1
ARL6IP5
ARL8A
ARPC2
ARRB1
ARRDC3
ARSK
ART3
ASB8
ASB9
ASF1B
ASGR1
ASH2L
ASIP
ASPA
ATAD2
ATE1
ATG3
ATG7
ATIC
ATP5PF
ATP6V1C1
ATP6V1C2
ATP6V1F
ATXN3
AUH
AURKA
B2M
B3GALT2
B4GALT1
BAG3
BAG4
BAG6
BAGE2
BCAN
BCAT2
BDH2
BET1L
BHMT2
BIN2
BIRC7
BLVRA
BLVRB
BMX
BOLA3
BPGM
BPNT1
BRD4
BTK
BTN3A2
BTN3A3
BZW2
C2
C3
C7
C11orf68
NMES1
BAP18
MENT
C1orf162
C1QL2
C1QL3
C1QL4
C1QTNF1
C1RL
EURL
C2CD2L
C4A|C4B
C4BPA
LEG1
CA1
CA9
CA10
CAB39
CABP5
CACNA2D3
CACYBP
CALCR
CALD1
CAMK2D
CANT1
CAP1
CAPG
CAPN1|CAPNS1
CAPN9
CAPNS1
CAPNS2
CARS1
CARTPT
CASP3
CASP14
CAVIN1
CBL
CCDC9
CCDC25
CCDC51
CCDC80
CCDC89
CCDC149
CCK
CCL2
CCL3
CCL5
CCL7
CCL14
CCL16
CCL19
CCL23
CCL25
CCM2
CCN1
CCN2
CCNA1
CCNA2
CCT5
CCT7
CCT8
CD6
CD7
CD14
CD46
CD48
CD55
CD70
CD72
CD80
CD82
CD163
CD200
CD226
CD244
CD274
CD320
CD2AP
CD300A
CD300LG
CD5L
CD8A
CDC34
CDC42
CDC42BPB
CDH3
CDH4
CDH6
CDH15
CDH23
CDHR5
CDK2
CDK15
CDK2AP2
CDKL2
CDY1
CDYL2
CELA3B
CENPV
CEP41
CERT1
CES3
CETP
CFH
CFHR2
CFHR5
CFL1
CFL2
CFP
CGB2
CGB3
CHAC2
CHCHD10
CHEK1
CHMP1A
CHMP1B
CHMP2A
CHMP2B
CHMP4A
CHRDL1
CHST2
CHST6
CIAO1
CISD1
CISD2
CKAP2
CKS1B
CLEC2A
CLEC2B
CLEC4M
CLIC4
CLINT1
CLSTN3
CLTA
CMBL
CMIP
CNN2
CNOT1
CNP
CNPY3
CNRIP1
CNTN1
COA4
COASY
COL10A1
COL15A1
COL18A1
COL28A1
COL6A1
COL6A3
COL9A3
COLEC12
COPB2
COQ5
COQ9
COQ8B
COX19
COX5A
CPA2
CPD
CPLX2
CPLX3
CPM
CPNE1
CPOX
CRADD
CRAT
CREB3L4
CREBBP
CREG1
CRELD1
CRK
CRLF1
CRNN
CRP
CRYL1
CSF1
CSF1R
CSK
CSMD1
CSNK1G1
CSNK1G2
CSNK2A1
CSNK2B
CST1
CST3
CSTL1
C11orf49
CTDSP1
CTPS1
CTRB1
CTSF
CTSG
CTSZ
CXCL1
CXCL2
CXCL3
CXCL6
CXCL10
CXorf38
CYB5A
CYBRD1
CYCS
CYREN
CYSRT1
DAB2
DAG1
DAPP1
DARS1
DARS2
DBNL
DCP1B
DDI2
DDIT3
DDX6
DEFA1
DEFB1
DEFB118
DEFB119
DEFB103A
DEFB107A
DENND10
DENR
DERL1
DHRS11
DIABLO
DIAPH1
DLG2
DLG4
DLGAP4
DLK2
DLL1
DLL3
DLL4
DLX4
DNAJA4
DNAJB1
DNAJB4
DNAJB9
DNAJB12
DNAJB13
DNAJC1
DNAJC10
DNASE1L2
DNM2
DOCK9
DOK2
DPCD
DPT
DPY30
DRG1
DSC1
DSC2
DSCAM
DSG4
DSTN
DTD1
DTD2
DTX3L
DTYMK
DUSP28
DYNLL2
DYRK3
EBAG9
EBP
ECHDC1
ECHS1
ECI1
ECI2
EDA2R
EDEM2
EDN2
EED
EEF1A1
EEF1AKMT1
EEF1D
EEF1E1
FAM102B
EFEMP1
EFNA1
EFNA2
EFNA5
EFNB2
EGF
EGFL6
EGFR
EHD2
EIF1AY
EIF1B
EIF2A
EIF2S1
EIF3B
EIF3G
EIF3J
EIF4A2
EIF4A3
EIF4B
EIF4E
EIF4G1
EIF5A
EIF5A2
ELANE
ELK3
EMC2
ENDOU
ENGASE
ENSA
FAM189A2
EPB41
EPB41L1
EPHA1
EPHA2
EPHA7
EPHA10
EPHB1
EPHB4
EPN1
EPS15L1
EPS8L2
ERBB2
ERC1
ERGIC1
ERP29
ETNK2
EVA1C
EWSR1
EYS
EZR
F2
F3
F10
F13A1|F13B
F13B
FABP6
FAF2
FAHD1
FAHD2A
FAM162A
FAM171A2
FAM3A
FAM3B
FANCF
FASN
FATE1
FBLN1
FCGBP
FCGR1A
FCGR3B
FCMR
FCRLB
FDCSP
FER
FETUB
FGA|FGB|FGG
FGA|FGB|FGG
FGB
FGF5
FGF6
FGF9
FGF20
FGF23
FGFBP3
FGFR4
FGG
FGL2
FH
FAM160B1
FHOD1
FJX1
FKBP2
FKBP3
FKBP5
FKBP7
FKBP1A
FLII
FLRT1
FN3K
FNBP1
FOLR2
FOXO3
FSTL3
FSTL5
FTO
FURIN
FXYD2
FYN
FZD2
FZD5
FZD7
G3BP1
G6PD
GAGE2B
GALNT1
GALNT14
GAPDH
GAS2
GATM
GBP1
GBP2
GCG
GCLM
GCSH
GDF2
GDF9
GDI2
GFPT1
GFRA1
GFRA2
GFRA3
GGCT
GHDC
GIPC1
GLDN
GLO1
GLRX3
GLT8D2
GLTPD2
GLUD2
GM2A
GMFB
GMPR2
GMPS
GNAQ
GNMT
GNPNAT1
GNPTG
GNRH1
GOLGA7
GP5
GPC3
GPHN
GPR37
GPX1
GPX3
GRAP2
GRB2
GRB10
GRIPAP1
GRK2
GSK3A
GSN
GSR
GSTO1
GSTT1
GSTT2B
GTF2B
GUK1
HADH
HAGH
HAPLN4
HARS1
HBA1|HBB
HBB
HCAR2
HCLS1
HDAC6
HDHD3
HEBP1
HEPACAM2
HGS
HIBCH
HIP1R
HJV
HMBS
HMG20B
HMGA2
HMGCS1
HMGCS2
HMOX2
HNF4A
HNRNPA0
HNRNPAB
HNRNPF
HNRNPLL
HPX
HS3ST5
HS6ST1
HSD17B4
HSD17B11
HSD17B14
HSDL2
HSPA8
HSPA13
HSPA12A
HSPA1B
HSPB1
HTR6
HTR2A
HTRA2
HYKK
ICAM1
ICOSLG
ID2
IDH1
IDI1
IDUA
IFNGR1
IFNL1
IGBP1
IGFBP4
IGFBP6
IGFLR1
IGHE
IGHG1
IGHM
IGSF8
IKBKB
IKBKG
IL2
IL3
IL7
IL18
IL24
IL12B
IL15RA
IL17D
IL18BP
IL18RAP
IL1B
IL12B|IL23A
IL2RG
ILK
IMPA1
IMPACT
IMPDH1
IMPDH2
INA
INPP4B
INPP5A
INPP5B
INPP5D
INSL6
IP6K1
IQCD
IQCF1
IRAG1
IRAG2
IRF3
IRF6
ISOC1
IST1
ITCH
ITGB1BP2
ITIH2
ITPA
ITPRIPL1
IVD
IZUMO1
JAML
JPT1
JUND
KARS1
KBTBD11
KDM8
KDM4C
KHSRP
KIF22
KIF1C
KIF3B
KIFBP
KIR2DL3
KIR3DL1
KIRREL1
KISS1
KL
KLC1
KLK2
KLK5
KLK8
KLK11
KLRK1
KNG1
KPNA1
KPNA4
KPNA5
KPNA6
KPNB1
KRT18
KTI12
L3HYPDH
L3MBTL2
LACRT
LACTB2
LAG3
LANCL1
LANCL2
LASP1
LBP
LCN2
LCT
LDLRAP1
LEAP2
LEFTY2
LEMD1
LEP
LGALS2
LGALS9
LGALS13
LGALSL
LHB
LILRA2
LILRA3
LILRB2
LILRB5
LIPG
LIPN
LMNB2
LOXL2
LRATD2
LRP11
LRRFIP2
LRRTM3
LTA
LTA4H
LY6G6D
LYN
LYZ
MAD2L1BP
MAEA
MAFG
MAG
MAGEA10
MAGEA3
MAGI2
MAN1C1
MANSC1
MAP1LC3B2
MAP2K3
MAP2K5
MAP3K7|TAB1
MAP4K5
MAPK1
MAPK3
MAPK12
MAPKAPK3
MAPRE1
MAPRE3
MARK3
MARS1
MAT1A
MATK
MBD1
MBD4
MCF2L
MCTS1
MDH1
MDH2
MDM1
MDP1
ME1
MED10
MED11
MEOX1
MEP1A
MEPE
MESD
METAP1
METAP2
METRNL
METTL26
MFAP1
MFGE8
MGAT2
MGMT
MGP
MICU2
MIF
MINPP1
MLEC
MLN
MMP7
MMP16
MMP19
MOB4
MOB1A
MOB1B
MOB3B
MPO
MRE11
MRFAP1L1
MRPL10
MRPL21
MRRF
MSN
MSR1
MSX2
MTHFD1
MTHFS
MTSS2
MUC16
MVD
MVP
MXRA7
MYBPC2
MYCBP
MYO6
MZT2A
N6AMT1
NAA10
NAA50
NAAA
NADK
NAE1
NAIF1
NAMPT
NANS
NAP1L1
NAP1L4
NAPA
NAPG
NARS1
NAT1
NCAN
NCKIPSD
NCOA7
NCR1
NDEL1
NDP
NDUFAF5
NDUFB6
NDUFS4
NECTIN4
NEDD8
NEIL1
NEK7
NELL1
NEUROG1
SLC9A3R1
NKIRAS2
NLGN3
NLGN4X
NLRP4
NME7
NMT1
NMT2
NNMT
NOMO2
NONO
NPDC1
NPL
NPLOC4
NR1H2
NRG1
NRL
NSF
NT5E
NTAQ1
NTN1
NTRK1
NUB1
NUBP2
NUDC
NUDCD2
NUDT2
NUDT14
NUMB
NUP35
NUTF2
OAF
OGN
OIT3
OLA1
OMG
OPRPN
ORC6
OSBP
OSBPL11
OSBPL1A
OTC
OTX2
OVCA2
OXCT1
OXSM
OXSR1
OXT
P4HA2
PA2G4
PABPC4
PACSIN2
PADI1
PADI2
PAFAH1B3
PAGR1
PAK4
PAK6
PAPOLG
PAPPA
PARK7
PARP11
PCBP1
PCBP2
PCDH8
PCDH9
PCDHGA10
PCDHGA12
PCDHGB1
PCDHGC3
PCMT1
PCNP
PCOLCE
PDCD6IP
PDCL3
PDE11A
PDE2A
PDE3A
PDE5A
PDE9A
PDHA2
PDIA3
PDIA5
PDILT
PDK1
PDLIM4
PDLIM5
PDPK1
PDYN
PFDN1
PFKM
PFN2
PGD
PGLS
PGP
PHB2
PHEX
PHPT1
PHYHIP
PI3
PIGR
PIH1D1
PIK3CA|PIK3R1
PIN1
PIP4K2A
PIP4K2B
PIPOX
PITPNA
PKLR
PKM
PLA2G12A
PLAAT3
PLAC8L1
PLBD1
PLCB1
PLD3
PLEKHF2
PLPBP
PLS3
PMM2
PMPCA
PNLIPRP1
PNP
POFUT1
POGLUT3
POLR2F
POLR2K
PON2
POR
POU2AF1
PPCS
PPFIA1
PPIA
PPIB
PPIC
PPID
PPIH
PPIL3
PPM1F
PPM1L
PPME1
PPP1CC
PPP1R10
PPP1R9B
PPP2R1A
PPP3CA|PPP3R1
PPP3R1
PPTC7
PPY
PRDX1
PRDX3
PRDX6
PRG3
PRIM1
PRKAA2|PRKAB2|PRKAG1
PRKAR2B
PRKCA
PRKCB
PRKG1
PRND
PROC
PROS1
PRPF18
PRPS1
PRPS2
PRPSAP1
PRPSAP2
PRR15
PRR16
PRSS22
PRTFDC1
PRTN3
PSG5
PSG6
PSMA7
PSMB1
PSMB3
PSMB10
PSMC3
PSMC5
PSMD4
PSMD6
PSMD9
PSMD11
PSME3
PSMG3
PSPC1
PSTPIP1
PTGES2
ZADH2
PTH
PTK6
PTK2B
PTP4A1
PTPA
PTPN1
PTPN2
PTPN6
PTPN7
PTPN11
PTRHD1
PUF60
PURA
PURB
PXDN
PYDC1
PYGB
PYY
PZP
QKI
QSOX1
RAB21
RAB23
RAB31
RAB32
RAB11A
RAB1B
RAB22A
RAB3B
RAB3C
RAB4B
RAB5A
RAB5B
RAB5C
RAB6A
RAB6B
RAB7A
RAB8B
RABEP1
RABGAP1L
RABL3
RABL6
RAC1
RAC2
RAC3
RACK1
RAD23A
RAD23B
RAD51C
RAD51D
RALA
RANBP1
RANGAP1
RAP1GAP
RAP1GDS1
RARRES1
RARRES2
RASA1
RBFOX2
RBM4
RBM19
RBM23
RBM39
RBP2
RBP5
RCAN1
RCAN3
RCSD1
RDX
RELT
REN
REPIN1
RER1
REXO2
RFC4
RGMB
RGS10
RHOA
RHOC
RHOQ
RILP
RNASE1
RNASE3
RNASE6
RNASET2
RNF41
RNF148
ROCK2
ROPN1B
RPE
RPL5
RPL26L1
RPP25
RPRD1B
RPS12
RPS19
RPS27A
RPS6KA6
RPSA
RRM1
RRM2
RSPO3
RSPO4
RTCA
RWDD1
RWDD4
S100A6
S100A9
SAA1
SBDS
SCARF1
SCGB1D2
SCGB3A1
SCLY
SCN2B
SCP2
SDF2
SECTM1
SELENOF
SELENOW
SELL
SEMA4D
SEMG1
SEPTIN5
SEPTIN6
SEPTIN11
SERPINA3
SERPINA6
SERPINB9
SERPINC1
SERPINE1
SERPINF1
SERPINF2
SF1
SFRP1
SFTPB
SGK1
SGTA
SH3BGRL2
SH3BGRL3
SH3GL2
SH3GL3
SH3GLB1
SH3GLB2
SHARPIN
SHBG
SHISAL2A
SHMT1
SIGLEC1
SIGLEC6
SIRT6
SKA1
SKP1
SLAMF1
SLC26A5
SLC27A2
SLC30A5
SLC4A8
SLCO5A1
SLFNL1
SLMAP
SLPI
SMAD2
SMAD3
SMAP1
SMIM10
SMN1
SMOC2
SMURF2
SNAP29
SNCA
SNF8
SNRPC
SNRPG
SNTA1
SNTB1
SNX3
SNX4
SNX8
SNX11
SNX15
SNX27
SOCS3
SOD2
SORD
SPAST
SPATA20
SPATC1L
SPHK1
SPINK2
SPINK14
SPOCK2
SPON2
SPRN
SQSTM1
SRC
SRRT
SRSF6
SSMEM1
SSR1
ST3GAL2
ST6GAL2
STAR
STARD10
STAT1
STAT3
STAT6
STC1
STIP1
STK24
STK17B
STX3
STX4
STX7
STX8
STX10
SUGT1
SULT1A3
SULT1C4
SULT4A1
SUMO3
SVEP1
SYAP1
SYK
SYT1
SYT7
SYT12
SYT13
SYTL4
TACO1
TALDO1
TARS1
TATDN1
TBC1D5
TBC1D13
TBCB
TBCE
TBCEL
TCEA1
TCEA3
TCL1A
TCP1
TEC
TEX29
TF
TFAM
TFCP2L1
TFF2
TFRC
TGFB1
TGFB2
TGFB3
TGFBR3
TGM2
THBS2
THG1L
THOP1
THRB
TIMD4
TIMM10
TIMP1
TIMP3
TIPRL
TKFC
TKT
TLDC2
TMA16
TMCO5A
TMED9
TMEM9
TMEM230
TMOD3
TMPO
TMPRSS11B
TMX3
TNC
TNFRSF4
TNFRSF19
TNFRSF21
TNFRSF13C
TNFRSF1A
TNFRSF1B
TNFSF8
TNFSF9
TNFSF12
TNFSF13B
TNS4
TNXB
TOLLIP
TPI1
TPP1
TPP2
TPST1
TPT1
TRA2B
TRABD
TRAF1
TRAPPC3
TREM2
TREML2
TRIM3
TRIM21
TRIM62
TRIML1
TRIP10
TRMT112
TSC2
TSG101
TSN
TSSK2
TTC1
TTC9
TTL
TTPAL
TULP1
TWSG1
TXNL4A
TYW3
UBA1
UBA6
UBA7
UBAC1
UBASH3B
UBB
UBE2D1
UBE2D3
UBE2D4
UBE2E1
UBE2F
UBE2G1
UBE2G2
UBE2H
UBE2I
UBE2K
UBE2N
UBE2Q1
UBE2S
UBE2V1
UBE2V2
UBE3A
UBL5
UBL7
UBL4A
UBLCP1
UBQLN3
UBTD2
UBXN4
UCHL1
UCK1
UCK2
UCN3
UFC1
UFM1
ULK3
UNC45A
UNC5B
UNC5C
UROD
UROS
USP4
USP8
USP14
USP15
USP19
USP25
VANGL1
VAPA
VASN
VASP
VAV1
VCAM1
VCP
VCPIP1
VIL1
VIT
VNN2
VPS25
VPS53
VPS26A
VPS4A
VSIG4
VTA1
VWC2
WAS
WDR48
WEE2
WFDC1
WFDC13
WFIKKN2
WNK1
WNK3
WSCD2
WWP1
XAGE2
XPO5
XXYLT1
XYLT2
YARS1
YBX2
YWHAB
YWHAG
YWHAH
YWHAZ
ZBP1
ZBTB10
ZDHHC4
ZFAND1
ZFAND2B
ZG16B
ZHX3
ZNF230
ZNF329
ZNF334
ZRANB1
SELPLG
VWF
TLR4
PADI4
